# Supplementary material for: Integrated bioinformatic analysis reveals the underlying mitochondria-associated endoplasmic reticulum membranes-related biomarkers for atrial fibrillation
Source: Front Physiol. 2025 Sep 9;16:1647275. doi: 10.3389/fphys.2025.1647275 (PMC12454065; doi:10.3389/fphys.2025.1647275)
Supplement: Supplementary file 1 [file Table2.xlsx]

## Sheet: GO
ONTOLOGY	ID	Description	GeneRatio	BgRatio	pvalue	p.adjust	qvalue	geneID	Count
BP	GO:0090398	cellular senescence	15/18	91/18800	4.49106342055072e-33	4.49106342055072e-33	2.81282393181861e-30	CDKN1A/HRAS/PRKCD/SPI1/KAT5/MIR17/HLA-G/MAPK11/YPEL3/MAPKAPK5/CALR/TP53/PRMT6/HMGA1/ID2	15
BP	GO:0072331	signal transduction by p53 class mediator	45461	170/18800	8.49027629106797e-09	8.49027629106797e-09	2.65879704904497e-06	CDKN1A/MIF/KAT5/MAPKAPK5/TP53/PRMT6	6
BP	GO:2000772	regulation of cellular senescence	45400	49/18800	1.21301992500367e-07	1.21301992500367e-07	2.53244510658661e-05	MIR17/HLA-G/YPEL3/TP53	4
BP	GO:0097193	intrinsic apoptotic signaling pathway	45461	295/18800	2.24762681804076e-07	2.24762681804076e-07	3.51931041245856e-05	CDKN1A/MIF/HRAS/PRKCD/MIR17/TP53	6
BP	GO:0042113	B cell activation	45461	336/18800	4.82725796441381e-07	4.82725796441381e-07	4.66584797133408e-05	CDKN1A/MIF/PRKCD/SPI1/TP53/ID2	6
BP	GO:0006978	DNA damage response, signal transduction by p53 class mediator resulting in transcription of p21 class mediator	45369	17/18800	4.96942312636375e-07	4.96942312636375e-07	4.66584797133408e-05	CDKN1A/KAT5/TP53	3
BP	GO:0030330	DNA damage response, signal transduction by p53 class mediator	45400	72/18800	5.80968586023593e-07	5.80968586023593e-07	4.66584797133408e-05	CDKN1A/MIF/KAT5/TP53	4
BP	GO:0042772	DNA damage response, signal transduction resulting in transcription	45369	18/18800	5.95973858523345e-07	5.95973858523345e-07	4.66584797133408e-05	CDKN1A/KAT5/TP53	3
BP	GO:0048145	regulation of fibroblast proliferation	45400	79/18800	8.449405899146e-07	8.449405899146e-07	5.85290865019163e-05	CDKN1A/MIF/MIR17/TP53	4
BP	GO:0048144	fibroblast proliferation	45400	81/18800	9.34498019778495e-07	9.34498019778495e-07	5.85290865019163e-05	CDKN1A/MIF/MIR17/TP53	4
BP	GO:0009314	response to radiation	45461	438/18800	2.26200320451661e-06	2.26200320451661e-06	0.000127922819610957	CDKN1A/HRAS/PRKCD/KAT5/TP53/ID2	6
BP	GO:1901796	regulation of signal transduction by p53 class mediator	45400	103/18800	2.45095822447884e-06	2.45095822447884e-06	0.000127922819610957	MIF/MAPKAPK5/TP53/PRMT6	4
BP	GO:0071480	cellular response to gamma radiation	45369	30/18800	2.94403445265608e-06	2.94403445265608e-06	0.000141838097111771	CDKN1A/HRAS/TP53	3
BP	GO:0051052	regulation of DNA metabolic process	45461	472/18800	3.4847326948776e-06	3.4847326948776e-06	0.000155895936349787	CDKN1A/PRKCD/SPI1/KAT5/MAPKAPK5/TP53	6
BP	GO:0046651	lymphocyte proliferation	45430	296/18800	6.77424881939855e-06	6.77424881939855e-06	0.000282854599827519	CDKN1A/MIF/PRKCD/HLA-G/TP53	5
BP	GO:0032943	mononuclear cell proliferation	45430	300/18800	7.23096789821727e-06	7.23096789821727e-06	0.000283054335489426	CDKN1A/MIF/PRKCD/HLA-G/TP53	5
BP	GO:0010212	response to ionizing radiation	45400	142/18800	8.79243122926366e-06	8.79243122926366e-06	0.000308963907089968	CDKN1A/HRAS/KAT5/TP53	4
BP	GO:0042771	intrinsic apoptotic signaling pathway in response to DNA damage by p53 class mediator	45369	43/18800	8.87946690964446e-06	8.87946690964446e-06	0.000308963907089968	CDKN1A/MIF/TP53	3
BP	GO:0070661	leukocyte proliferation	45430	330/18800	1.14791460634397e-05	1.14791460634397e-05	0.000378398443642471	CDKN1A/MIF/PRKCD/HLA-G/TP53	5
BP	GO:0048146	positive regulation of fibroblast proliferation	45369	48/18800	1.24074367600273e-05	1.24074367600273e-05	0.000388548677485065	CDKN1A/MIF/MIR17	3
BP	GO:0042770	signal transduction in response to DNA damage	45400	174/18800	1.96006620208525e-05	1.96006620208525e-05	0.0005634041406523	CDKN1A/MIF/KAT5/TP53	4
BP	GO:0010332	response to gamma radiation	45369	56/18800	1.97901622514841e-05	1.97901622514841e-05	0.0005634041406523	CDKN1A/HRAS/TP53	3
BP	GO:0071478	cellular response to radiation	45400	187/18800	2.600868845162e-05	2.600868845162e-05	0.000708245749597889	CDKN1A/HRAS/PRKCD/TP53	4
BP	GO:2000510	positive regulation of dendritic cell chemotaxis	45340	10/18800	3.87855114711431e-05	3.87855114711431e-05	0.000976004250328732	SPI1/CALR	2
BP	GO:2000379	positive regulation of reactive oxygen species metabolic process	45369	71/18800	4.0439871614155e-05	4.0439871614155e-05	0.000976004250328732	CDKN1A/PRKCD/TP53	3
BP	GO:0042060	wound healing	45430	429/18800	4.05164789632264e-05	4.05164789632264e-05	0.000976004250328732	CDKN1A/HRAS/COMP/PRKCD/MIR17	5
BP	GO:0050866	negative regulation of cell activation	45400	216/18800	4.57009115650735e-05	4.57009115650735e-05	0.00102937903180748	PRKCD/SPI1/HLA-G/ID2	4
BP	GO:2000508	regulation of dendritic cell chemotaxis	45340	11/18800	4.73776216826946e-05	4.73776216826946e-05	0.00102937903180748	SPI1/CALR	2
BP	GO:0071479	cellular response to ionizing radiation	45369	75/18800	4.76628442458756e-05	4.76628442458756e-05	0.00102937903180748	CDKN1A/HRAS/TP53	3
BP	GO:0072332	intrinsic apoptotic signaling pathway by p53 class mediator	45369	79/18800	5.56847592085749e-05	5.56847592085749e-05	0.00116254146417902	CDKN1A/MIF/TP53	3
BP	GO:0033002	muscle cell proliferation	45400	233/18800	6.13767680591657e-05	6.13767680591657e-05	0.00124003996588128	CDKN1A/MIR17/MAPK11/ID2	4
BP	GO:0001819	positive regulation of cytokine production	45430	475/18800	6.57861106894954e-05	6.57861106894954e-05	0.00128758999540295	MIF/HRAS/MIR17/HLA-G/MAPK11	5
BP	GO:0051259	protein complex oligomerization	45400	244/18800	7.34156638895989e-05	7.34156638895989e-05	0.00137533715230875	MIF/COMP/HLA-G/TP53	4
BP	GO:2001020	regulation of response to DNA damage stimulus	45400	246/18800	7.5777005411579e-05	7.5777005411579e-05	0.00137533715230875	MIF/PRKCD/KAT5/TP53	4
BP	GO:0034644	cellular response to UV	45369	88/18800	7.68570761584301e-05	7.68570761584301e-05	0.00137533715230875	CDKN1A/PRKCD/TP53	3
BP	GO:0016570	histone modification	45430	494/18800	7.92194489217668e-05	7.92194489217668e-05	0.00137823310258629	PRKCD/SPI1/KAT5/TP53/PRMT6	5
BP	GO:0071216	cellular response to biotic stimulus	45400	256/18800	8.84247567436639e-05	8.84247567436639e-05	0.0014873868391172	MIF/SPI1/MIR17/TP53	4
BP	GO:0070207	protein homotrimerization	45340	15/18800	9.02431342724887e-05	9.02431342724887e-05	0.0014873868391172	MIF/HLA-G	2
BP	GO:0034349	glial cell apoptotic process	45340	16/18800	0.000103076511782947	0.000103076511782947	0.00158966827663231	PRKCD/TP53	2
BP	GO:0042100	B cell proliferation	45369	100/18800	0.00011244084560217	0.00011244084560217	0.00158966827663231	CDKN1A/MIF/PRKCD	3
BP	GO:0008630	intrinsic apoptotic signaling pathway in response to DNA damage	45369	101/18800	0.000115813541991026	0.000115813541991026	0.00158966827663231	CDKN1A/MIF/TP53	3
BP	GO:0010663	positive regulation of striated muscle cell apoptotic process	45340	17/18800	0.000116753787712322	0.000116753787712322	0.00158966827663231	MIR17/TP53	2
BP	GO:0010666	positive regulation of cardiac muscle cell apoptotic process	45340	17/18800	0.000116753787712322	0.000116753787712322	0.00158966827663231	MIR17/TP53	2
BP	GO:0070206	protein trimerization	45340	17/18800	0.000116753787712322	0.000116753787712322	0.00158966827663231	MIF/HLA-G	2
BP	GO:0090399	replicative senescence	45340	17/18800	0.000116753787712322	0.000116753787712322	0.00158966827663231	CDKN1A/TP53	2
BP	GO:2000774	positive regulation of cellular senescence	45340	17/18800	0.000116753787712322	0.000116753787712322	0.00158966827663231	HLA-G/YPEL3	2
BP	GO:0006977	DNA damage response, signal transduction by p53 class mediator resulting in cell cycle arrest	45340	18/18800	0.000131273514444047	0.000131273514444047	0.00174933350714912	CDKN1A/TP53	2
BP	GO:0034504	protein localization to nucleus	45400	294/18800	0.000150814637858135	0.000150814637858135	0.00196786643696471	CDKN1A/PRKCD/CALR/TP53	4
BP	GO:0006913	nucleocytoplasmic transport	45400	308/18800	0.000180309604534341	0.000180309604534341	0.00221167067908501	CDKN1A/PRKCD/CALR/TP53	4
BP	GO:0051169	nuclear transport	45400	308/18800	0.000180309604534341	0.000180309604534341	0.00221167067908501	CDKN1A/PRKCD/CALR/TP53	4
BP	GO:0032368	regulation of lipid transport	45369	118/18800	0.000183614765136976	0.000183614765136976	0.00221167067908501	MIF/PRKCD/MIR17	3
BP	GO:0009416	response to light stimulus	45400	310/18800	0.000184840482590384	0.000184840482590384	0.00221167067908501	CDKN1A/PRKCD/TP53/ID2	4
BP	GO:2000278	regulation of DNA biosynthetic process	45369	119/18800	0.000188250660805312	0.000188250660805312	0.00221167067908501	CDKN1A/MAPKAPK5/TP53	3
BP	GO:0060326	cell chemotaxis	45400	315/18800	0.000196528343836814	0.000196528343836814	0.00221167067908501	MIF/PRKCD/SPI1/CALR	4
BP	GO:0061081	positive regulation of myeloid leukocyte cytokine production involved in immune response	45340	22/18800	0.000197748037861401	0.000197748037861401	0.00221167067908501	MIF/HLA-G	2
BP	GO:0071482	cellular response to light stimulus	45369	121/18800	0.000197749378365248	0.000197749378365248	0.00221167067908501	CDKN1A/PRKCD/TP53	3
BP	GO:0002688	regulation of leukocyte chemotaxis	45369	124/18800	0.000212572939992802	0.000212572939992802	0.00229645397321153	MIF/SPI1/CALR	3
BP	GO:0071214	cellular response to abiotic stimulus	45400	323/18800	0.000216329823863036	0.000216329823863036	0.00229645397321153	CDKN1A/HRAS/PRKCD/TP53	4
BP	GO:0104004	cellular response to environmental stimulus	45400	323/18800	0.000216329823863036	0.000216329823863036	0.00229645397321153	CDKN1A/HRAS/PRKCD/TP53	4
BP	GO:0002407	dendritic cell chemotaxis	45340	26/18800	0.000277586415979395	0.000277586415979395	0.00289761258785509	SPI1/CALR	2
BP	GO:0007265	Ras protein signal transduction	45400	347/18800	0.000284403623029393	0.000284403623029393	0.00292010622437427	CDKN1A/HRAS/MAPKAPK5/TP53	4
BP	GO:0030183	B cell differentiation	45369	142/18800	0.000316793012625367	0.000316793012625367	0.00320020106132586	SPI1/TP53/ID2	3
BP	GO:0009411	response to UV	45369	146/18800	0.00034370287031233	0.00034370287031233	0.00322462888129544	CDKN1A/PRKCD/TP53	3
BP	GO:0002474	antigen processing and presentation of peptide antigen via MHC class I	45340	29/18800	0.000346179979521326	0.000346179979521326	0.00322462888129544	HLA-G/CALR	2
BP	GO:0031571	mitotic G1 DNA damage checkpoint signaling	45340	29/18800	0.000346179979521326	0.000346179979521326	0.00322462888129544	CDKN1A/TP53	2
BP	GO:0043153	entrainment of circadian clock by photoperiod	45340	29/18800	0.000346179979521326	0.000346179979521326	0.00322462888129544	TP53/ID2	2
BP	GO:0061082	myeloid leukocyte cytokine production	45340	29/18800	0.000346179979521326	0.000346179979521326	0.00322462888129544	MIF/HLA-G	2
BP	GO:2000377	regulation of reactive oxygen species metabolic process	45369	147/18800	0.000350653297902167	0.000350653297902167	0.00322462888129544	CDKN1A/PRKCD/TP53	3
BP	GO:2001233	regulation of apoptotic signaling pathway	45400	370/18800	0.000362995286722724	0.000362995286722724	0.00322462888129544	MIF/PRKCD/MIR17/TP53	4
BP	GO:1903706	regulation of hemopoiesis	45400	371/18800	0.000366731497098436	0.000366731497098436	0.00322462888129544	SPI1/HLA-G/PRMT6/ID2	4
BP	GO:0071900	regulation of protein serine/threonine kinase activity	45400	372/18800	0.000370495304277265	0.000370495304277265	0.00322462888129544	CDKN1A/MIF/HRAS/PRKCD	4
BP	GO:0044819	mitotic G1/S transition checkpoint signaling	45340	30/18800	0.000370696832740518	0.000370696832740518	0.00322462888129544	CDKN1A/TP53	2
BP	GO:1905952	regulation of lipid localization	45369	155/18800	0.000409546277980547	0.000409546277980547	0.00346740090803116	MIF/PRKCD/MIR17	3
BP	GO:0030098	lymphocyte differentiation	45400	382/18800	0.000409677787957295	0.000409677787957295	0.00346740090803116	SPI1/HLA-G/TP53/ID2	4
BP	GO:1902253	regulation of intrinsic apoptotic signaling pathway by p53 class mediator	45340	32/18800	0.000422200483725907	0.000422200483725907	0.00347489178126059	MIF/TP53	2
BP	GO:0042692	muscle cell differentiation	45400	387/18800	0.000430346304872239	0.000430346304872239	0.00347489178126059	COMP/MAPK11/CALR/ID2	4
BP	GO:0006606	protein import into nucleus	45369	159/18800	0.000441237778769387	0.000441237778769387	0.00347489178126059	CDKN1A/PRKCD/TP53	3
BP	GO:0009648	photoperiodism	45340	33/18800	0.000449184436327011	0.000449184436327011	0.00347489178126059	TP53/ID2	2
BP	GO:0010661	positive regulation of muscle cell apoptotic process	45340	33/18800	0.000449184436327011	0.000449184436327011	0.00347489178126059	MIR17/TP53	2
BP	GO:0036336	dendritic cell migration	45340	33/18800	0.000449184436327011	0.000449184436327011	0.00347489178126059	SPI1/CALR	2
BP	GO:2000045	regulation of G1/S transition of mitotic cell cycle	45369	160/18800	0.000449399869862189	0.000449399869862189	0.00347489178126059	CDKN1A/TP53/ID2	3
BP	GO:0045860	positive regulation of protein kinase activity	45400	396/18800	0.00046942095317745	0.00046942095317745	0.00355648882558683	CDKN1A/MIF/HRAS/PRKCD	4
BP	GO:0051170	import into nucleus	45369	163/18800	0.000474468089423506	0.000474468089423506	0.00355648882558683	CDKN1A/PRKCD/TP53	3
BP	GO:0009649	entrainment of circadian clock	45340	34/18800	0.000476987913078704	0.000476987913078704	0.00355648882558683	TP53/ID2	2
BP	GO:0043516	regulation of DNA damage response, signal transduction by p53 class mediator	45340	36/18800	0.000535047767532638	0.000535047767532638	0.00386168614512084	MIF/TP53	2
BP	GO:0045777	positive regulation of blood pressure	45340	36/18800	0.000535047767532638	0.000535047767532638	0.00386168614512084	MIR17/ID2	2
BP	GO:0048660	regulation of smooth muscle cell proliferation	45369	170/18800	0.000536417411586953	0.000536417411586953	0.00386168614512084	CDKN1A/MIR17/ID2	3
BP	GO:2001242	regulation of intrinsic apoptotic signaling pathway	45369	171/18800	0.000545669418042223	0.000545669418042223	0.0038836519585541	MIF/MIR17/TP53	3
BP	GO:0048659	smooth muscle cell proliferation	45369	173/18800	0.00056447976346438	0.00056447976346438	0.00393396820683229	CDKN1A/MIR17/ID2	3
BP	GO:2000279	negative regulation of DNA biosynthetic process	45340	37/18800	0.000565301313754893	0.000565301313754893	0.00393396820683229	CDKN1A/TP53	2
BP	GO:0031056	regulation of histone modification	45369	176/18800	0.000593468179058434	0.000593468179058434	0.00408459880323619	SPI1/TP53/PRMT6	3
BP	GO:0002683	negative regulation of immune system process	45400	425/18800	0.000612668845485469	0.000612668845485469	0.00417091490919742	MIF/SPI1/HLA-G/ID2	4
BP	GO:0002833	positive regulation of response to biotic stimulus	45369	180/18800	0.000633581784871237	0.000633581784871237	0.0042669061912664	MIF/SPI1/HLA-G	3
BP	GO:1903131	mononuclear cell differentiation	45400	433/18800	0.000657125757056395	0.000657125757056395	0.00437838550334328	SPI1/HLA-G/TP53/ID2	4
BP	GO:0043405	regulation of MAP kinase activity	45369	183/18800	0.000664780005611799	0.000664780005611799	0.00438276014780078	MIF/HRAS/PRKCD	3
BP	GO:0042119	neutrophil activation	45340	41/18800	0.000694440004254677	0.000694440004254677	0.00451907776341843	PRKCD/SPI1	2
BP	GO:0051260	protein homooligomerization	45369	187/18800	0.000707885214495207	0.000707885214495207	0.00451907776341843	MIF/COMP/HLA-G	3
BP	GO:0032103	positive regulation of response to external stimulus	45400	442/18800	0.000709840675358956	0.000709840675358956	0.00451907776341843	MIF/SPI1/HLA-G/CALR	4
BP	GO:1902806	regulation of cell cycle G1/S phase transition	45369	188/18800	0.000718933760598287	0.000718933760598287	0.00451907776341843	CDKN1A/TP53/ID2	3
BP	GO:0030890	positive regulation of B cell proliferation	45340	42/18800	0.000728748758655459	0.000728748758655459	0.00451907776341843	CDKN1A/MIF	2
BP	GO:0032735	positive regulation of interleukin-12 production	45340	42/18800	0.000728748758655459	0.000728748758655459	0.00451907776341843	HLA-G/MAPK11	2
BP	GO:0050821	protein stabilization	45369	191/18800	0.000752740004814133	0.000752740004814133	0.00460019512801852	PRKCD/CALR/TP53	3
BP	GO:0031063	regulation of histone deacetylation	45340	43/18800	0.000763864333862572	0.000763864333862572	0.00460019512801852	TP53/PRMT6	2
BP	GO:0048512	circadian behavior	45340	43/18800	0.000763864333862572	0.000763864333862572	0.00460019512801852	TP53/ID2	2
BP	GO:0002695	negative regulation of leukocyte activation	45369	193/18800	0.000775832485654804	0.000775832485654804	0.00462777272144971	SPI1/HLA-G/ID2	3
BP	GO:0071897	DNA biosynthetic process	45369	194/18800	0.000787546558491247	0.000787546558491247	0.00465332872196913	CDKN1A/MAPKAPK5/TP53	3
BP	GO:0007622	rhythmic behavior	45340	45/18800	0.000836510336455933	0.000836510336455933	0.0048511077016694	TP53/ID2	2
BP	GO:1902895	positive regulation of miRNA transcription	45340	45/18800	0.000836510336455933	0.000836510336455933	0.0048511077016694	SPI1/TP53	2
BP	GO:0022408	negative regulation of cell-cell adhesion	45369	199/18800	0.000847812929049271	0.000847812929049271	0.00487154700902285	PRKCD/SPI1/HLA-G	3
BP	GO:0050864	regulation of B cell activation	45369	200/18800	0.000860208478206505	0.000860208478206505	0.00489783774672603	CDKN1A/MIF/ID2	3
BP	GO:0010665	regulation of cardiac muscle cell apoptotic process	45340	46/18800	0.000874037962954681	0.000874037962954681	0.0049317457369183	MIR17/TP53	2
BP	GO:0036230	granulocyte activation	45340	47/18800	0.000912366808481373	0.000912366808481373	0.00501254156090874	PRKCD/SPI1	2
BP	GO:0051972	regulation of telomerase activity	45340	47/18800	0.000912366808481373	0.000912366808481373	0.00501254156090874	MAPKAPK5/TP53	2
BP	GO:0097028	dendritic cell differentiation	45340	47/18800	0.000912366808481373	0.000912366808481373	0.00501254156090874	SPI1/HLA-G	2
BP	GO:0033674	positive regulation of kinase activity	45400	476/18800	0.00093637172742883	0.00093637172742883	0.00504832204698946	CDKN1A/MIF/HRAS/PRKCD	4
BP	GO:0010662	regulation of striated muscle cell apoptotic process	45340	48/18800	0.000951495476817083	0.000951495476817083	0.00504832204698946	MIR17/TP53	2
BP	GO:1902108	regulation of mitochondrial membrane permeability involved in apoptotic process	45340	48/18800	0.000951495476817083	0.000951495476817083	0.00504832204698946	MIR17/TP53	2
BP	GO:0045637	regulation of myeloid cell differentiation	45369	208/18800	0.000963553122294581	0.000963553122294581	0.00504832204698946	SPI1/PRMT6/ID2	3
BP	GO:0002764	immune response-regulating signaling pathway	45400	482/18800	0.000981093688226933	0.000981093688226933	0.00504832204698946	HRAS/PRKCD/MIR17/HLA-G	4
BP	GO:0017038	protein import	45369	210/18800	0.000990566195881399	0.000990566195881399	0.00504832204698946	CDKN1A/PRKCD/TP53	3
BP	GO:0010659	cardiac muscle cell apoptotic process	45340	49/18800	0.000991422573429778	0.000991422573429778	0.00504832204698946	MIR17/TP53	2
BP	GO:0030225	macrophage differentiation	45340	49/18800	0.000991422573429778	0.000991422573429778	0.00504832204698946	SPI1/ID2	2
BP	GO:1900047	negative regulation of hemostasis	45340	49/18800	0.000991422573429778	0.000991422573429778	0.00504832204698946	COMP/PRKCD	2
BP	GO:0031057	negative regulation of histone modification	45340	50/18800	0.00103214670547263	0.00103214670547263	0.00521330466686089	SPI1/PRMT6	2
BP	GO:0010658	striated muscle cell apoptotic process	45340	51/18800	0.00107366648178233	0.00107366648178233	0.00537963416135145	MIR17/TP53	2
BP	GO:0071222	cellular response to lipopolysaccharide	45369	217/18800	0.00108889478074623	0.00108889478074623	0.00541263487505437	MIF/SPI1/MIR17	3
BP	GO:0002685	regulation of leukocyte migration	45369	218/18800	0.00110342764734421	0.00110342764734421	0.00544168628404313	MIF/SPI1/CALR	3
BP	GO:0000082	G1/S transition of mitotic cell cycle	45369	225/18800	0.0012086168930867	0.0012086168930867	0.00582289110434482	CDKN1A/TP53/ID2	3
BP	GO:0050920	regulation of chemotaxis	45369	225/18800	0.0012086168930867	0.0012086168930867	0.00582289110434482	MIF/SPI1/CALR	3
BP	GO:0060348	bone development	45369	225/18800	0.0012086168930867	0.0012086168930867	0.00582289110434482	COMP/MAPK11/TP53	3
BP	GO:0071219	cellular response to molecule of bacterial origin	45369	229/18800	0.00127147870164817	0.00127147870164817	0.00607898615894464	MIF/SPI1/MIR17	3
BP	GO:0050670	regulation of lymphocyte proliferation	45369	230/18800	0.00128751109149598	0.00128751109149598	0.00610900398277598	CDKN1A/MIF/HLA-G	3
BP	GO:0072593	reactive oxygen species metabolic process	45369	231/18800	0.00130367105250978	0.00130367105250978	0.00612333849866181	CDKN1A/PRKCD/TP53	3
BP	GO:0002274	myeloid leukocyte activation	45369	232/18800	0.00131995898056242	0.00131995898056242	0.00612333849866181	MIF/PRKCD/SPI1	3
BP	GO:0032944	regulation of mononuclear cell proliferation	45369	233/18800	0.00133637527029073	0.00133637527029073	0.00612333849866181	CDKN1A/MIF/HLA-G	3
BP	GO:0038066	p38MAPK cascade	45340	57/18800	0.00133941597579972	0.00133941597579972	0.00612333849866181	SPI1/MAPK11	2
BP	GO:0070228	regulation of lymphocyte apoptotic process	45340	57/18800	0.00133941597579972	0.00133941597579972	0.00612333849866181	MIF/TP53	2
BP	GO:0048738	cardiac muscle tissue development	45369	234/18800	0.0013529203150975	0.0013529203150975	0.00614025619742953	MAPK11/CALR/ID2	3
BP	GO:0030595	leukocyte chemotaxis	45369	236/18800	0.00138639823739959	0.00138639823739959	0.00620261306788296	MIF/SPI1/CALR	3
BP	GO:0001912	positive regulation of leukocyte mediated cytotoxicity	45340	58/18800	0.00138646645046796	0.00138646645046796	0.00620261306788296	SPI1/HLA-G	2
BP	GO:1902893	regulation of miRNA transcription	45340	59/18800	0.0014343015005019	0.0014343015005019	0.00637110408957544	SPI1/TP53	2
BP	GO:0061614	miRNA transcription	45340	60/18800	0.00148291974981445	0.00148291974981445	0.0064949374393787	SPI1/TP53	2
BP	GO:0090311	regulation of protein deacetylation	45340	60/18800	0.00148291974981445	0.00148291974981445	0.0064949374393787	TP53/PRMT6	2
BP	GO:0045926	negative regulation of growth	45369	245/18800	0.00154352492710601	0.00154352492710601	0.00666713126408768	CDKN1A/MAPK11/TP53	3
BP	GO:0051403	stress-activated MAPK cascade	45369	245/18800	0.00154352492710601	0.00154352492710601	0.00666713126408768	HRAS/SPI1/MAPK11	3
BP	GO:0031663	lipopolysaccharide-mediated signaling pathway	45340	62/18800	0.00158250035025905	0.00158250035025905	0.00671834071889825	MIF/SPI1	2
BP	GO:0046902	regulation of mitochondrial membrane permeability	45340	62/18800	0.00158250035025905	0.00158250035025905	0.00671834071889825	MIR17/TP53	2
BP	GO:0002699	positive regulation of immune effector process	45369	248/18800	0.00159828761136142	0.00159828761136142	0.00671834071889825	MIF/SPI1/HLA-G	3
BP	GO:0014706	striated muscle tissue development	45369	248/18800	0.00159828761136142	0.00159828761136142	0.00671834071889825	MAPK11/CALR/ID2	3
BP	GO:0032615	interleukin-12 production	45340	63/18800	0.00163345995754406	0.00163345995754406	0.00673066949265037	HLA-G/MAPK11	2
BP	GO:0032655	regulation of interleukin-12 production	45340	63/18800	0.00163345995754406	0.00163345995754406	0.00673066949265037	HLA-G/MAPK11	2
BP	GO:0048002	antigen processing and presentation of peptide antigen	45340	63/18800	0.00163345995754406	0.00163345995754406	0.00673066949265037	HLA-G/CALR	2
BP	GO:0031098	stress-activated protein kinase signaling cascade	45369	252/18800	0.00167318938621824	0.00167318938621824	0.00684931327691678	HRAS/SPI1/MAPK11	3
BP	GO:0030888	regulation of B cell proliferation	45340	64/18800	0.00168519727641021	0.00168519727641021	0.00685367313372575	CDKN1A/MIF	2
BP	GO:0070663	regulation of leukocyte proliferation	45369	254/18800	0.00171145477563354	0.00171145477563354	0.00691555579967374	CDKN1A/MIF/HLA-G	3
BP	GO:0044843	cell cycle G1/S phase transition	45369	255/18800	0.00173079238887624	0.00173079238887624	0.00693220253943757	CDKN1A/TP53/ID2	3
BP	GO:0031343	positive regulation of cell killing	45340	65/18800	0.00173771093908758	0.00173771093908758	0.00693220253943757	SPI1/HLA-G	2
BP	GO:0071677	positive regulation of mononuclear cell migration	45340	66/18800	0.00179099957946468	0.00179099957946468	0.00709956528835101	SPI1/CALR	2
BP	GO:0002704	negative regulation of leukocyte mediated immunity	45340	67/18800	0.00184506183308679	0.00184506183308679	0.007240640956975	SPI1/HLA-G	2
BP	GO:0050730	regulation of peptidyl-tyrosine phosphorylation	45369	261/18800	0.00184970995875664	0.00184970995875664	0.007240640956975	MIF/PRKCD/TP53	3
BP	GO:0030217	T cell differentiation	45369	263/18800	0.00189045951676076	0.00189045951676076	0.00725570167270107	SPI1/HLA-G/TP53	3
BP	GO:0051054	positive regulation of DNA metabolic process	45369	263/18800	0.00189045951676076	0.00189045951676076	0.00725570167270107	PRKCD/KAT5/MAPKAPK5	3
BP	GO:0002720	positive regulation of cytokine production involved in immune response	45340	68/18800	0.00189989633715433	0.00189989633715433	0.00725570167270107	MIF/HLA-G	2
BP	GO:1900046	regulation of hemostasis	45340	68/18800	0.00189989633715433	0.00189989633715433	0.00725570167270107	COMP/PRKCD	2
BP	GO:0032370	positive regulation of lipid transport	45340	69/18800	0.00195550173052119	0.00195550173052119	0.00737808198896706	MIF/PRKCD	2
BP	GO:0070527	platelet aggregation	45340	69/18800	0.00195550173052119	0.00195550173052119	0.00737808198896706	COMP/PRKCD	2
BP	GO:0051348	negative regulation of transferase activity	45369	270/18800	0.0020375113662384	0.0020375113662384	0.00764147029884556	CDKN1A/PRKCD/TP53	3
BP	GO:0050766	positive regulation of phagocytosis	45340	71/18800	0.00206901974882577	0.00206901974882577	0.00771345081799079	MIR17/CALR	2
BP	GO:0043967	histone H4 acetylation	45340	73/18800	0.00218560503183806	0.00218560503183806	0.00809987539049298	SPI1/KAT5	2
BP	GO:0070227	lymphocyte apoptotic process	45340	75/18800	0.00230524674974523	0.00230524674974523	0.00844576187258077	MIF/TP53	2
BP	GO:0048872	homeostasis of number of cells	45369	282/18800	0.00230590590958109	0.00230590590958109	0.00844576187258077	MIF/SPI1/ID2	3
BP	GO:0034599	cellular response to oxidative stress	45369	284/18800	0.00235267440457308	0.00235267440457308	0.0085669600411321	PRKCD/MIR17/TP53	3
BP	GO:0090559	regulation of membrane permeability	45340	77/18800	0.00242793409903131	0.00242793409903131	0.00878990440476804	MIR17/TP53	2
BP	GO:0010660	regulation of muscle cell apoptotic process	45340	81/18800	0.00268240260884445	0.00268240260884445	0.00960017775796962	MIR17/TP53	2
BP	GO:0044773	mitotic DNA damage checkpoint signaling	45340	81/18800	0.00268240260884445	0.00268240260884445	0.00960017775796962	CDKN1A/TP53	2
BP	GO:1901983	regulation of protein acetylation	45340	82/18800	0.00274790644812576	0.00274790644812576	0.00972468016715607	SPI1/KAT5	2
BP	GO:0031647	regulation of protein stability	45369	300/18800	0.00274824364723915	0.00274824364723915	0.00972468016715607	PRKCD/CALR/TP53	3
BP	GO:0010948	negative regulation of cell cycle process	45369	301/18800	0.00277424860654479	0.00277424860654479	0.00976154891126051	CDKN1A/HLA-G/TP53	3
BP	GO:0007162	negative regulation of cell adhesion	45369	305/18800	0.00287979875719181	0.00287979875719181	0.0100378156233788	PRKCD/SPI1/HLA-G	3
BP	GO:0001910	regulation of leukocyte mediated cytotoxicity	45340	85/18800	0.00294892465708675	0.00294892465708675	0.0100378156233788	SPI1/HLA-G	2
BP	GO:0010657	muscle cell apoptotic process	45340	85/18800	0.00294892465708675	0.00294892465708675	0.0100378156233788	MIR17/TP53	2
BP	GO:0044774	mitotic DNA integrity checkpoint signaling	45340	85/18800	0.00294892465708675	0.00294892465708675	0.0100378156233788	CDKN1A/TP53	2
BP	GO:2000106	regulation of leukocyte apoptotic process	45340	85/18800	0.00294892465708675	0.00294892465708675	0.0100378156233788	MIF/TP53	2
BP	GO:2000177	regulation of neural precursor cell proliferation	45340	85/18800	0.00294892465708675	0.00294892465708675	0.0100378156233788	TP53/ID2	2
BP	GO:0006909	phagocytosis	45369	310/18800	0.00301520291722376	0.00301520291722376	0.0100524633924969	PRKCD/MIR17/CALR	3
BP	GO:0034103	regulation of tissue remodeling	45340	86/18800	0.00301742850739486	0.00301742850739486	0.0100524633924969	MIR17/TP53	2
BP	GO:1904705	regulation of vascular associated smooth muscle cell proliferation	45340	86/18800	0.00301742850739486	0.00301742850739486	0.0100524633924969	CDKN1A/MIR17	2
BP	GO:2000134	negative regulation of G1/S transition of mitotic cell cycle	45340	86/18800	0.00301742850739486	0.00301742850739486	0.0100524633924969	CDKN1A/TP53	2
BP	GO:1990874	vascular associated smooth muscle cell proliferation	45340	87/18800	0.00308667902723422	0.00308667902723422	0.0102287609089633	CDKN1A/MIR17	2
BP	GO:0018105	peptidyl-serine phosphorylation	45369	315/18800	0.00315449442719902	0.00315449442719902	0.0103984719345342	MIF/PRKCD/MAPKAPK5	3
BP	GO:0070301	cellular response to hydrogen peroxide	45340	90/18800	0.00329889731160872	0.00329889731160872	0.0108175469848839	PRKCD/MIR17	2
BP	GO:1901990	regulation of mitotic cell cycle phase transition	45369	321/18800	0.00332682846521904	0.00332682846521904	0.0108523187324854	CDKN1A/TP53/ID2	3
BP	GO:0034109	homotypic cell-cell adhesion	45340	93/18800	0.00351778783735691	0.00351778783735691	0.0114128722313405	COMP/PRKCD	2
BP	GO:0002768	immune response-regulating cell surface receptor signaling pathway	45369	328/18800	0.00353511319703539	0.00353511319703539	0.0114128722313405	HRAS/PRKCD/HLA-G	3
BP	GO:0002690	positive regulation of leukocyte chemotaxis	45340	94/18800	0.00359222789334494	0.00359222789334494	0.0114789237193353	SPI1/CALR	2
BP	GO:1905954	positive regulation of lipid localization	45340	94/18800	0.00359222789334494	0.00359222789334494	0.0114789237193353	MIF/PRKCD	2
BP	GO:0032386	regulation of intracellular transport	45369	332/18800	0.003657664059993	0.003657664059993	0.0115424776205433	HRAS/PRKCD/MIR17	3
BP	GO:0062197	cellular response to chemical stress	45369	332/18800	0.003657664059993	0.003657664059993	0.0115424776205433	PRKCD/MIR17/TP53	3
BP	GO:0048661	positive regulation of smooth muscle cell proliferation	45340	95/18800	0.00366740402380456	0.00366740402380456	0.0115424776205433	MIR17/ID2	2
BP	GO:0032496	response to lipopolysaccharide	45369	333/18800	0.00368870586676289	0.00368870586676289	0.0115514736353891	MIF/SPI1/MIR17	3
BP	GO:0032091	negative regulation of protein binding	45340	96/18800	0.00374331491161202	0.00374331491161202	0.0116641653438552	CDKN1A/PRKCD	2
BP	GO:1902807	negative regulation of cell cycle G1/S phase transition	45340	97/18800	0.00381995924125114	0.00381995924125114	0.0118440633066411	CDKN1A/TP53	2
BP	GO:0018209	peptidyl-serine modification	45369	338/18800	0.0038463534200078	0.0038463534200078	0.0118493343934238	MIF/PRKCD/MAPKAPK5	3
BP	GO:0002718	regulation of cytokine production involved in immune response	45340	98/18800	0.00389733569881183	0.00389733569881183	0.0118493343934238	MIF/HLA-G	2
BP	GO:0016575	histone deacetylation	45340	98/18800	0.00389733569881183	0.00389733569881183	0.0118493343934238	TP53/PRMT6	2
BP	GO:0036473	cell death in response to oxidative stress	45340	98/18800	0.00389733569881183	0.00389733569881183	0.0118493343934238	PRKCD/MIR17	2
BP	GO:0050764	regulation of phagocytosis	45340	99/18800	0.0039754429719884	0.0039754429719884	0.0120284188575291	MIR17/CALR	2
BP	GO:0002367	cytokine production involved in immune response	45340	100/18800	0.00405427975007791	0.00405427975007791	0.0121495666144365	MIF/HLA-G	2
BP	GO:0031341	regulation of cell killing	45340	100/18800	0.00405427975007791	0.00405427975007791	0.0121495666144365	SPI1/HLA-G	2
BP	GO:1902106	negative regulation of leukocyte differentiation	45340	102/18800	0.00421413658618848	0.00421413658618848	0.0125089112935004	HLA-G/ID2	2
BP	GO:2001243	negative regulation of intrinsic apoptotic signaling pathway	45340	102/18800	0.00421413658618848	0.00421413658618848	0.0125089112935004	MIF/MIR17	2
BP	GO:0002831	regulation of response to biotic stimulus	45369	351/18800	0.00427546017206355	0.00427546017206355	0.0126310764765532	MIF/SPI1/HLA-G	3
BP	GO:0002697	regulation of immune effector process	45369	353/18800	0.00434396790695469	0.00434396790695469	0.0127732191976182	MIF/SPI1/HLA-G	3
BP	GO:0002237	response to molecule of bacterial origin	45369	354/18800	0.00437847300744609	0.00437847300744609	0.0128145176558309	MIF/SPI1/MIR17	3
BP	GO:1903707	negative regulation of hemopoiesis	45340	106/18800	0.00454254682397053	0.00454254682397053	0.0132328781408199	HLA-G/ID2	2
BP	GO:0008637	apoptotic mitochondrial changes	45340	107/18800	0.00462645357106599	0.00462645357106599	0.0133530918010394	MIR17/TP53	2
BP	GO:0019882	antigen processing and presentation	45340	107/18800	0.00462645357106599	0.00462645357106599	0.0133530918010394	HLA-G/CALR	2
BP	GO:1902749	regulation of cell cycle G2/M phase transition	45340	108/18800	0.00471107939495865	0.00471107939495865	0.0135349697730584	CDKN1A/TP53	2
BP	GO:0071887	leukocyte apoptotic process	45340	109/18800	0.00479642299929839	0.00479642299929839	0.0137172395317594	MIF/TP53	2
BP	GO:0007178	transmembrane receptor protein serine/threonine kinase signaling pathway	45369	368/18800	0.0048792825538284	0.0048792825538284	0.0138369966094142	COMP/SPI1/TP53	3
BP	GO:1901222	regulation of NIK/NF-kappaB signaling	45340	110/18800	0.00488248308932185	0.00488248308932185	0.0138369966094142	SPI1/CALR	2
BP	GO:0002460	adaptive immune response based on somatic recombination of immune receptors built from immunoglobulin superfamily domains	45369	370/18800	0.00495355243501364	0.00495355243501364	0.0139549448929486	HRAS/PRKCD/HLA-G	3
BP	GO:0048640	negative regulation of developmental growth	45340	111/18800	0.0049692583718508	0.0049692583718508	0.0139549448929486	CDKN1A/MAPK11	2
BP	GO:0051251	positive regulation of lymphocyte activation	45369	371/18800	0.0049909449970075	0.0049909449970075	0.0139549448929486	CDKN1A/MIF/HLA-G	3
BP	GO:0002698	negative regulation of immune effector process	45340	112/18800	0.00505674755529053	0.00505674755529053	0.014040133718277	SPI1/HLA-G	2
BP	GO:0018108	peptidyl-tyrosine phosphorylation	45369	373/18800	0.00506624657027575	0.00506624657027575	0.014040133718277	MIF/PRKCD/TP53	3
BP	GO:0018212	peptidyl-tyrosine modification	45369	376/18800	0.00518049364351023	0.00518049364351023	0.0142935020537379	MIF/PRKCD/TP53	3
BP	GO:0000077	DNA damage checkpoint signaling	45340	115/18800	0.00532348561884741	0.00532348561884741	0.0146236100794746	CDKN1A/TP53	2
BP	GO:0043406	positive regulation of MAP kinase activity	45340	116/18800	0.00541381752159863	0.00541381752159863	0.014742432152637	MIF/HRAS	2
BP	GO:0071675	regulation of mononuclear cell migration	45340	116/18800	0.00541381752159863	0.00541381752159863	0.014742432152637	SPI1/CALR	2
BP	GO:0050900	leukocyte migration	45369	384/18800	0.00549279314333651	0.00549279314333651	0.0147973338610158	MIF/SPI1/CALR	3
BP	GO:0007006	mitochondrial membrane organization	45340	117/18800	0.00550485689098463	0.00550485689098463	0.0147973338610158	MIR17/TP53	2
BP	GO:0042752	regulation of circadian rhythm	45340	117/18800	0.00550485689098463	0.00550485689098463	0.0147973338610158	TP53/ID2	2
BP	GO:0006476	protein deacetylation	45340	118/18800	0.00559660244487855	0.00559660244487855	0.0149590557501991	TP53/PRMT6	2
BP	GO:0045786	negative regulation of cell cycle	45369	387/18800	0.00561278856509572	0.00561278856509572	0.0149590557501991	CDKN1A/HLA-G/TP53	3
BP	GO:0006869	lipid transport	45369	391/18800	0.00577524467883693	0.00577524467883693	0.0152163341724822	MIF/PRKCD/MIR17	3
BP	GO:0030099	myeloid cell differentiation	45369	391/18800	0.00577524467883693	0.00577524467883693	0.0152163341724822	SPI1/PRMT6/ID2	3
BP	GO:0002702	positive regulation of production of molecular mediator of immune response	45340	120/18800	0.00578220698554322	0.00578220698554322	0.0152163341724822	MIF/HLA-G	2
BP	GO:0018205	peptidyl-lysine modification	45369	392/18800	0.00581629988209141	0.00581629988209141	0.0152420102613715	SPI1/KAT5/PRMT6	3
BP	GO:0071901	negative regulation of protein serine/threonine kinase activity	45340	122/18800	0.00597062091799745	0.00597062091799745	0.0155812256412653	CDKN1A/PRKCD	2
BP	GO:0002244	hematopoietic progenitor cell differentiation	45340	123/18800	0.00606587821750704	0.00606587821750704	0.0156343839697496	SPI1/TP53	2
BP	GO:0031570	DNA integrity checkpoint signaling	45340	123/18800	0.00606587821750704	0.00606587821750704	0.0156343839697496	CDKN1A/TP53	2
BP	GO:0032355	response to estradiol	45340	123/18800	0.00606587821750704	0.00606587821750704	0.0156343839697496	KAT5/CALR	2
BP	GO:0030218	erythrocyte differentiation	45340	124/18800	0.00616183404172858	0.00616183404172858	0.0158166145592257	SPI1/ID2	2
BP	GO:0043254	regulation of protein-containing complex assembly	45369	401/18800	0.00619378404544566	0.00619378404544566	0.0158337336500115	PRKCD/MIR17/TP53	3
BP	GO:0060537	muscle tissue development	45369	405/18800	0.00636619586296658	0.00636619586296658	0.016208329218935	MAPK11/CALR/ID2	3
BP	GO:0042542	response to hydrogen peroxide	45340	128/18800	0.00655261718608031	0.00655261718608031	0.0166154154089827	PRKCD/MIR17	2
BP	GO:0035601	protein deacylation	45340	129/18800	0.00665204659776633	0.00665204659776633	0.0167320554879348	TP53/PRMT6	2
BP	GO:2001022	positive regulation of response to DNA damage stimulus	45340	129/18800	0.00665204659776633	0.00665204659776633	0.0167320554879348	PRKCD/KAT5	2
BP	GO:0007093	mitotic cell cycle checkpoint signaling	45340	130/18800	0.00675216693063355	0.00675216693063355	0.0168485608040552	CDKN1A/TP53	2
BP	GO:0030168	platelet activation	45340	130/18800	0.00675216693063355	0.00675216693063355	0.0168485608040552	COMP/PRKCD	2
BP	GO:1901987	regulation of cell cycle phase transition	45369	415/18800	0.00680983339828444	0.00680983339828444	0.0169250245278999	CDKN1A/TP53/ID2	3
BP	GO:0001909	leukocyte mediated cytotoxicity	45340	131/18800	0.00685297692287316	0.00685297692287316	0.0169649314296215	SPI1/HLA-G	2
BP	GO:0032874	positive regulation of stress-activated MAPK cascade	45340	132/18800	0.00695447531422829	0.00695447531422829	0.017148416129158	HRAS/SPI1	2
BP	GO:0034101	erythrocyte homeostasis	45340	133/18800	0.00705666084599239	0.00705666084599239	0.017197268905859	SPI1/ID2	2
BP	GO:0061041	regulation of wound healing	45340	133/18800	0.00705666084599239	0.00705666084599239	0.017197268905859	HRAS/PRKCD	2
BP	GO:0098732	macromolecule deacylation	45340	133/18800	0.00705666084599239	0.00705666084599239	0.017197268905859	TP53/PRMT6	2
BP	GO:0002696	positive regulation of leukocyte activation	45369	421/18800	0.00708472651632619	0.00708472651632619	0.0171987445010774	CDKN1A/MIF/HLA-G	3
BP	GO:0070304	positive regulation of stress-activated protein kinase signaling cascade	45340	134/18800	0.00715953226100772	0.00715953226100772	0.0172466465396745	HRAS/SPI1	2
BP	GO:2001235	positive regulation of apoptotic signaling pathway	45340	134/18800	0.00715953226100772	0.00715953226100772	0.0172466465396745	PRKCD/TP53	2
BP	GO:0032102	negative regulation of response to external stimulus	45369	429/18800	0.00746150135690643	0.00746150135690643	0.0179051958352867	MIF/PRKCD/HLA-G	3
BP	GO:0072594	establishment of protein localization to organelle	45369	431/18800	0.00755753574948296	0.00755753574948296	0.0180461146303961	CDKN1A/PRKCD/TP53	3
BP	GO:0002705	positive regulation of leukocyte mediated immunity	45340	138/18800	0.00757785166454533	0.00757785166454533	0.0180461146303961	SPI1/HLA-G	2
BP	GO:0006979	response to oxidative stress	45369	433/18800	0.00765430941206161	0.00765430941206161	0.018159147129891	PRKCD/MIR17/TP53	3
BP	GO:0045089	positive regulation of innate immune response	45340	140/18800	0.00779109409329183	0.00779109409329183	0.0182988813645089	SPI1/HLA-G	2
BP	GO:0050921	positive regulation of chemotaxis	45340	140/18800	0.00779109409329183	0.00779109409329183	0.0182988813645089	SPI1/CALR	2
BP	GO:0050867	positive regulation of cell activation	45369	436/18800	0.00780085925732382	0.00780085925732382	0.0182988813645089	CDKN1A/MIF/HLA-G	3
BP	GO:0002687	positive regulation of leukocyte migration	45340	141/18800	0.00789873162041704	0.00789873162041704	0.0183225938173417	SPI1/CALR	2
BP	GO:0038061	NIK/NF-kappaB signaling	45340	141/18800	0.00789873162041704	0.00789873162041704	0.0183225938173417	SPI1/CALR	2
BP	GO:0050671	positive regulation of lymphocyte proliferation	45340	141/18800	0.00789873162041704	0.00789873162041704	0.0183225938173417	CDKN1A/MIF	2
BP	GO:0044772	mitotic cell cycle phase transition	45369	440/18800	0.00799886013413143	0.00799886013413143	0.0183509013119907	CDKN1A/TP53/ID2	3
BP	GO:0045936	negative regulation of phosphate metabolic process	45369	440/18800	0.00799886013413143	0.00799886013413143	0.0183509013119907	CDKN1A/PRKCD/TP53	3
BP	GO:0010563	negative regulation of phosphorus metabolic process	45369	441/18800	0.00804882602859432	0.00804882602859432	0.0183509013119907	CDKN1A/PRKCD/TP53	3
BP	GO:0032946	positive regulation of mononuclear cell proliferation	45340	143/18800	0.008116033076051	0.008116033076051	0.0183509013119907	CDKN1A/MIF	2
BP	GO:0035264	multicellular organism growth	45340	143/18800	0.008116033076051	0.008116033076051	0.0183509013119907	COMP/TP53	2
BP	GO:0061351	neural precursor cell proliferation	45340	143/18800	0.008116033076051	0.008116033076051	0.0183509013119907	TP53/ID2	2
BP	GO:0071456	cellular response to hypoxia	45340	143/18800	0.008116033076051	0.008116033076051	0.0183509013119907	MIR17/TP53	2
BP	GO:0010876	lipid localization	45369	446/18800	0.00830145838251964	0.00830145838251964	0.0187026419447148	MIF/PRKCD/MIR17	3
BP	GO:0031333	negative regulation of protein-containing complex assembly	45340	145/18800	0.00833602811926713	0.00833602811926713	0.0187132115863571	PRKCD/MIR17	2
BP	GO:0034614	cellular response to reactive oxygen species	45340	147/18800	0.00855870683438905	0.00855870683438905	0.019144475813765	PRKCD/MIR17	2
BP	GO:0010821	regulation of mitochondrion organization	45340	148/18800	0.00867104947695455	0.00867104947695455	0.0192582099245538	TP53/PRMT6	2
BP	GO:0051053	negative regulation of DNA metabolic process	45340	148/18800	0.00867104947695455	0.00867104947695455	0.0192582099245538	CDKN1A/TP53	2
BP	GO:0016525	negative regulation of angiogenesis	45340	149/18800	0.00878405933019707	0.00878405933019707	0.0194402652091027	MIR17/HLA-G	2
BP	GO:0022407	regulation of cell-cell adhesion	45369	456/18800	0.00882080641832507	0.00882080641832507	0.0194528532946754	PRKCD/SPI1/HLA-G	3
BP	GO:0002443	leukocyte mediated immunity	45369	457/18800	0.00887377894697819	0.00887377894697819	0.0195010100589179	PRKCD/SPI1/HLA-G	3
BP	GO:0036294	cellular response to decreased oxygen levels	45340	151/18800	0.00901207573987862	0.00901207573987862	0.0196669175324694	MIR17/TP53	2
BP	GO:2000181	negative regulation of blood vessel morphogenesis	45340	151/18800	0.00901207573987862	0.00901207573987862	0.0196669175324694	MIR17/HLA-G	2
BP	GO:0050871	positive regulation of B cell activation	45340	152/18800	0.00912707983570475	0.00912707983570475	0.0197800491795459	CDKN1A/MIF	2
BP	GO:1901343	negative regulation of vasculature development	45340	152/18800	0.00912707983570475	0.00912707983570475	0.0197800491795459	MIR17/HLA-G	2
BP	GO:0006417	regulation of translation	45369	463/18800	0.00919559585958604	0.00919559585958604	0.019859816829233	MIR17/MAPKAPK5/CALR	3
BP	GO:0051147	regulation of muscle cell differentiation	45340	153/18800	0.009242746220979	0.009242746220979	0.0198930511900253	MAPK11/ID2	2
BP	GO:0044839	cell cycle G2/M phase transition	45340	155/18800	0.00947606095535197	0.00947606095535197	0.0199742251714568	CDKN1A/TP53	2
BP	GO:0001915	negative regulation of T cell mediated cytotoxicity	45309	10/18800	0.00953559438647444	0.00953559438647444	0.0199742251714568	HLA-G	1
BP	GO:0032070	regulation of deoxyribonuclease activity	45309	10/18800	0.00953559438647444	0.00953559438647444	0.0199742251714568	PRKCD	1
BP	GO:0032380	regulation of intracellular sterol transport	45309	10/18800	0.00953559438647444	0.00953559438647444	0.0199742251714568	MIR17	1
BP	GO:0032383	regulation of intracellular cholesterol transport	45309	10/18800	0.00953559438647444	0.00953559438647444	0.0199742251714568	MIR17	1
BP	GO:0035247	peptidyl-arginine omega-N-methylation	45309	10/18800	0.00953559438647444	0.00953559438647444	0.0199742251714568	PRMT6	1
BP	GO:0051974	negative regulation of telomerase activity	45309	10/18800	0.00953559438647444	0.00953559438647444	0.0199742251714568	TP53	1
BP	GO:1902884	positive regulation of response to oxidative stress	45309	10/18800	0.00953559438647444	0.00953559438647444	0.0199742251714568	MIR17	1
BP	GO:0090316	positive regulation of intracellular protein transport	45340	156/18800	0.00959370685597974	0.00959370685597974	0.0200289669449401	HRAS/PRKCD	2
BP	GO:1902107	positive regulation of leukocyte differentiation	45340	157/18800	0.00971201014911062	0.00971201014911062	0.020141673191777	HLA-G/ID2	2
BP	GO:1903708	positive regulation of hemopoiesis	45340	157/18800	0.00971201014911062	0.00971201014911062	0.020141673191777	HLA-G/ID2	2
BP	GO:0070665	positive regulation of leukocyte proliferation	45340	158/18800	0.00983096961429118	0.00983096961429118	0.0203210940437841	CDKN1A/MIF	2
BP	GO:0007346	regulation of mitotic cell cycle	45369	478/18800	0.0100301829124356	0.0100301829124356	0.0204565586406202	CDKN1A/TP53/ID2	3
BP	GO:0002262	myeloid cell homeostasis	45340	160/18800	0.0100708521865365	0.0100708521865365	0.0204565586406202	SPI1/ID2	2
BP	GO:0009267	cellular response to starvation	45340	160/18800	0.0100708521865365	0.0100708521865365	0.0204565586406202	CDKN1A/TP53	2
BP	GO:0051250	negative regulation of lymphocyte activation	45340	161/18800	0.0101917728602387	0.0101917728602387	0.0204565586406202	HLA-G/ID2	2
BP	GO:0002327	immature B cell differentiation	45309	11/18800	0.0104844160629531	0.0104844160629531	0.0204565586406202	SPI1	1
BP	GO:0002357	defense response to tumor cell	45309	11/18800	0.0104844160629531	0.0104844160629531	0.0204565586406202	SPI1	1
BP	GO:0002765	immune response-inhibiting signal transduction	45309	11/18800	0.0104844160629531	0.0104844160629531	0.0204565586406202	HLA-G	1
BP	GO:0010739	positive regulation of protein kinase A signaling	45309	11/18800	0.0104844160629531	0.0104844160629531	0.0204565586406202	MIF	1
BP	GO:0032377	regulation of intracellular lipid transport	45309	11/18800	0.0104844160629531	0.0104844160629531	0.0204565586406202	MIR17	1
BP	GO:0034350	regulation of glial cell apoptotic process	45309	11/18800	0.0104844160629531	0.0104844160629531	0.0204565586406202	PRKCD	1
BP	GO:0034975	protein folding in endoplasmic reticulum	45309	11/18800	0.0104844160629531	0.0104844160629531	0.0204565586406202	CALR	1
BP	GO:0035246	peptidyl-arginine N-methylation	45309	11/18800	0.0104844160629531	0.0104844160629531	0.0204565586406202	PRMT6	1
BP	GO:0043471	regulation of cellular carbohydrate catabolic process	45309	11/18800	0.0104844160629531	0.0104844160629531	0.0204565586406202	TP53	1
BP	GO:0070243	regulation of thymocyte apoptotic process	45309	11/18800	0.0104844160629531	0.0104844160629531	0.0204565586406202	TP53	1
BP	GO:0097084	vascular associated smooth muscle cell development	45309	11/18800	0.0104844160629531	0.0104844160629531	0.0204565586406202	COMP	1
BP	GO:1903799	negative regulation of production of miRNAs involved in gene silencing by miRNA	45309	11/18800	0.0104844160629531	0.0104844160629531	0.0204565586406202	TP53	1
BP	GO:1905050	positive regulation of metallopeptidase activity	45309	11/18800	0.0104844160629531	0.0104844160629531	0.0204565586406202	MIR17	1
BP	GO:1990440	positive regulation of transcription from RNA polymerase II promoter in response to endoplasmic reticulum stress	45309	11/18800	0.0104844160629531	0.0104844160629531	0.0204565586406202	TP53	1
BP	GO:0010638	positive regulation of organelle organization	45369	487/18800	0.010551700299244	0.010551700299244	0.0205239021838843	HRAS/MAPKAPK5/TP53	3
BP	GO:0051100	negative regulation of binding	45340	165/18800	0.0106819564865881	0.0106819564865881	0.0206944498319117	CDKN1A/PRKCD	2
BP	GO:0043410	positive regulation of MAPK cascade	45369	491/18800	0.0107885197773652	0.0107885197773652	0.0206944498319117	MIF/HRAS/SPI1	3
BP	GO:0071453	cellular response to oxygen levels	45340	166/18800	0.0108061215727301	0.0108061215727301	0.0206944498319117	MIR17/TP53	2
BP	GO:1903034	regulation of response to wounding	45340	166/18800	0.0108061215727301	0.0108061215727301	0.0206944498319117	HRAS/PRKCD	2
BP	GO:0002700	regulation of production of molecular mediator of immune response	45340	167/18800	0.0109309319146108	0.0109309319146108	0.0206944498319117	MIF/HLA-G	2
BP	GO:0016573	histone acetylation	45340	167/18800	0.0109309319146108	0.0109309319146108	0.0206944498319117	SPI1/KAT5	2
BP	GO:0000075	cell cycle checkpoint signaling	45340	170/18800	0.0113092224279421	0.0113092224279421	0.0206944498319117	CDKN1A/TP53	2
BP	GO:0060284	regulation of cell development	45369	500/18800	0.0113327486607883	0.0113327486607883	0.0206944498319117	CALR/TP53/ID2	3
BP	GO:0002645	positive regulation of tolerance induction	45309	12/18800	0.011432379260083	0.011432379260083	0.0206944498319117	HLA-G	1
BP	GO:0002887	negative regulation of myeloid leukocyte mediated immunity	45309	12/18800	0.011432379260083	0.011432379260083	0.0206944498319117	SPI1	1
BP	GO:0006983	ER overload response	45309	12/18800	0.011432379260083	0.011432379260083	0.0206944498319117	TP53	1
BP	GO:0034969	histone arginine methylation	45309	12/18800	0.011432379260083	0.011432379260083	0.0206944498319117	PRMT6	1
BP	GO:0043312	neutrophil degranulation	45309	12/18800	0.011432379260083	0.011432379260083	0.0206944498319117	SPI1	1
BP	GO:0051095	regulation of helicase activity	45309	12/18800	0.011432379260083	0.011432379260083	0.0206944498319117	TP53	1
BP	GO:0060312	regulation of blood vessel remodeling	45309	12/18800	0.011432379260083	0.011432379260083	0.0206944498319117	MIR17	1
BP	GO:0060907	positive regulation of macrophage cytokine production	45309	12/18800	0.011432379260083	0.011432379260083	0.0206944498319117	HLA-G	1
BP	GO:0071285	cellular response to lithium ion	45309	12/18800	0.011432379260083	0.011432379260083	0.0206944498319117	CALR	1
BP	GO:0090331	negative regulation of platelet aggregation	45309	12/18800	0.011432379260083	0.011432379260083	0.0206944498319117	PRKCD	1
BP	GO:1901524	regulation of mitophagy	45309	12/18800	0.011432379260083	0.011432379260083	0.0206944498319117	TP53	1
BP	GO:1903800	positive regulation of production of miRNAs involved in gene silencing by miRNA	45309	12/18800	0.011432379260083	0.011432379260083	0.0206944498319117	TP53	1
BP	GO:1905205	positive regulation of connective tissue replacement	45309	12/18800	0.011432379260083	0.011432379260083	0.0206944498319117	MIR17	1
BP	GO:1905522	negative regulation of macrophage migration	45309	12/18800	0.011432379260083	0.011432379260083	0.0206944498319117	MIF	1
BP	GO:2000303	regulation of ceramide biosynthetic process	45309	12/18800	0.011432379260083	0.011432379260083	0.0206944498319117	PRKCD	1
BP	GO:2000628	regulation of miRNA metabolic process	45309	12/18800	0.011432379260083	0.011432379260083	0.0206944498319117	HRAS	1
BP	GO:0018393	internal peptidyl-lysine acetylation	45340	173/18800	0.0116932769373554	0.0116932769373554	0.0211057175116834	SPI1/KAT5	2
BP	GO:0048771	tissue remodeling	45340	174/18800	0.011822570401209	0.011822570401209	0.021277765846096	MIR17/TP53	2
BP	GO:0006475	internal protein amino acid acetylation	45340	175/18800	0.0119524995191996	0.0119524995191996	0.0213886833501466	SPI1/KAT5	2
BP	GO:0035265	organ growth	45340	175/18800	0.0119524995191996	0.0119524995191996	0.0213886833501466	COMP/MAPK11	2
BP	GO:0002664	regulation of T cell tolerance induction	45309	13/18800	0.0123794847089507	0.0123794847089507	0.021418416405425	HLA-G	1
BP	GO:0032372	negative regulation of sterol transport	45309	13/18800	0.0123794847089507	0.0123794847089507	0.021418416405425	MIR17	1
BP	GO:0032375	negative regulation of cholesterol transport	45309	13/18800	0.0123794847089507	0.0123794847089507	0.021418416405425	MIR17	1
BP	GO:0036462	TRAIL-activated apoptotic signaling pathway	45309	13/18800	0.0123794847089507	0.0123794847089507	0.021418416405425	SPI1	1
BP	GO:0042921	glucocorticoid receptor signaling pathway	45309	13/18800	0.0123794847089507	0.0123794847089507	0.021418416405425	CALR	1
BP	GO:0048711	positive regulation of astrocyte differentiation	45309	13/18800	0.0123794847089507	0.0123794847089507	0.021418416405425	ID2	1
BP	GO:0061418	regulation of transcription from RNA polymerase II promoter in response to hypoxia	45309	13/18800	0.0123794847089507	0.0123794847089507	0.021418416405425	TP53	1
BP	GO:0070234	positive regulation of T cell apoptotic process	45309	13/18800	0.0123794847089507	0.0123794847089507	0.021418416405425	TP53	1
BP	GO:0090153	regulation of sphingolipid biosynthetic process	45309	13/18800	0.0123794847089507	0.0123794847089507	0.021418416405425	PRKCD	1
BP	GO:1901298	regulation of hydrogen peroxide-mediated programmed cell death	45309	13/18800	0.0123794847089507	0.0123794847089507	0.021418416405425	MIR17	1
BP	GO:1905038	regulation of membrane lipid metabolic process	45309	13/18800	0.0123794847089507	0.0123794847089507	0.021418416405425	PRKCD	1
BP	GO:2001198	regulation of dendritic cell differentiation	45309	13/18800	0.0123794847089507	0.0123794847089507	0.021418416405425	HLA-G	1
BP	GO:0050777	negative regulation of immune response	45340	179/18800	0.0124785486846578	0.0124785486846578	0.0215303362835186	SPI1/HLA-G	2
BP	GO:0045619	regulation of lymphocyte differentiation	45340	181/18800	0.0127453562314296	0.0127453562314296	0.0216782261608614	HLA-G/ID2	2
BP	GO:0006839	mitochondrial transport	45340	182/18800	0.0128797015931577	0.0128797015931577	0.0216782261608614	MIR17/TP53	2
BP	GO:0008217	regulation of blood pressure	45340	183/18800	0.0130146731024124	0.0130146731024124	0.0216782261608614	MIR17/ID2	2
BP	GO:1901991	negative regulation of mitotic cell cycle phase transition	45340	183/18800	0.0130146731024124	0.0130146731024124	0.0216782261608614	CDKN1A/TP53	2
BP	GO:0018394	peptidyl-lysine acetylation	45340	184/18800	0.0131502695775079	0.0131502695775079	0.0216782261608614	SPI1/KAT5	2
BP	GO:0001906	cell killing	45340	185/18800	0.0132864898382292	0.0132864898382292	0.0216782261608614	SPI1/HLA-G	2
BP	GO:0002475	antigen processing and presentation via MHC class Ib	45309	14/18800	0.0133257331400589	0.0133257331400589	0.0216782261608614	HLA-G	1
BP	GO:0002903	negative regulation of B cell apoptotic process	45309	14/18800	0.0133257331400589	0.0133257331400589	0.0216782261608614	MIF	1
BP	GO:0010225	response to UV-C	45309	14/18800	0.0133257331400589	0.0133257331400589	0.0216782261608614	TP53	1
BP	GO:0014744	positive regulation of muscle adaptation	45309	14/18800	0.0133257331400589	0.0133257331400589	0.0216782261608614	MIR17	1
BP	GO:0031958	corticosteroid receptor signaling pathway	45309	14/18800	0.0133257331400589	0.0133257331400589	0.0216782261608614	CALR	1
BP	GO:0032306	regulation of prostaglandin secretion	45309	14/18800	0.0133257331400589	0.0133257331400589	0.0216782261608614	MIF	1
BP	GO:0032308	positive regulation of prostaglandin secretion	45309	14/18800	0.0133257331400589	0.0133257331400589	0.0216782261608614	MIF	1
BP	GO:0033033	negative regulation of myeloid cell apoptotic process	45309	14/18800	0.0133257331400589	0.0133257331400589	0.0216782261608614	MIF	1
BP	GO:0034111	negative regulation of homotypic cell-cell adhesion	45309	14/18800	0.0133257331400589	0.0133257331400589	0.0216782261608614	PRKCD	1
BP	GO:0034392	negative regulation of smooth muscle cell apoptotic process	45309	14/18800	0.0133257331400589	0.0133257331400589	0.0216782261608614	MIR17	1
BP	GO:0043301	negative regulation of leukocyte degranulation	45309	14/18800	0.0133257331400589	0.0133257331400589	0.0216782261608614	SPI1	1
BP	GO:0046479	glycosphingolipid catabolic process	45309	14/18800	0.0133257331400589	0.0133257331400589	0.0216782261608614	PRKCD	1
BP	GO:0071236	cellular response to antibiotic	45309	14/18800	0.0133257331400589	0.0133257331400589	0.0216782261608614	TP53	1
BP	GO:0090239	regulation of histone H4 acetylation	45309	14/18800	0.0133257331400589	0.0133257331400589	0.0216782261608614	SPI1	1
BP	GO:1903729	regulation of plasma membrane organization	45309	14/18800	0.0133257331400589	0.0133257331400589	0.0216782261608614	PRKCD	1
BP	GO:1905203	regulation of connective tissue replacement	45309	14/18800	0.0133257331400589	0.0133257331400589	0.0216782261608614	MIR17	1
BP	GO:0030308	negative regulation of cell growth	45340	186/18800	0.0134233327058308	0.0134233327058308	0.0217804280337314	CDKN1A/TP53	2
BP	GO:0043433	negative regulation of DNA-binding transcription factor activity	45340	190/18800	0.013976906721462	0.013976906721462	0.0221243344022435	SPI1/ID2	2
BP	GO:0050731	positive regulation of peptidyl-tyrosine phosphorylation	45340	190/18800	0.013976906721462	0.013976906721462	0.0221243344022435	MIF/TP53	2
BP	GO:0045664	regulation of neuron differentiation	45340	192/18800	0.0142573988309052	0.0142573988309052	0.0221243344022435	CALR/ID2	2
BP	GO:0002517	T cell tolerance induction	45309	15/18800	0.0142711252833295	0.0142711252833295	0.0221243344022435	HLA-G	1
BP	GO:0006098	pentose-phosphate shunt	45309	15/18800	0.0142711252833295	0.0142711252833295	0.0221243344022435	TP53	1
BP	GO:0010421	hydrogen peroxide-mediated programmed cell death	45309	15/18800	0.0142711252833295	0.0142711252833295	0.0221243344022435	MIR17	1
BP	GO:0010989	negative regulation of low-density lipoprotein particle clearance	45309	15/18800	0.0142711252833295	0.0142711252833295	0.0221243344022435	MIR17	1
BP	GO:0043518	negative regulation of DNA damage response, signal transduction by p53 class mediator	45309	15/18800	0.0142711252833295	0.0142711252833295	0.0221243344022435	MIF	1
BP	GO:0045346	regulation of MHC class II biosynthetic process	45309	15/18800	0.0142711252833295	0.0142711252833295	0.0221243344022435	SPI1	1
BP	GO:0045475	locomotor rhythm	45309	15/18800	0.0142711252833295	0.0142711252833295	0.0221243344022435	ID2	1
BP	GO:0070316	regulation of G0 to G1 transition	45309	15/18800	0.0142711252833295	0.0142711252833295	0.0221243344022435	HLA-G	1
BP	GO:1900029	positive regulation of ruffle assembly	45309	15/18800	0.0142711252833295	0.0142711252833295	0.0221243344022435	HRAS	1
BP	GO:1902166	negative regulation of intrinsic apoptotic signaling pathway in response to DNA damage by p53 class mediator	45309	15/18800	0.0142711252833295	0.0142711252833295	0.0221243344022435	MIF	1
BP	GO:1902563	regulation of neutrophil activation	45309	15/18800	0.0142711252833295	0.0142711252833295	0.0221243344022435	SPI1	1
BP	GO:1903727	positive regulation of phospholipid metabolic process	45309	15/18800	0.0142711252833295	0.0142711252833295	0.0221243344022435	PRKCD	1
BP	GO:1905288	vascular associated smooth muscle cell apoptotic process	45309	15/18800	0.0142711252833295	0.0142711252833295	0.0221243344022435	MIR17	1
BP	GO:1905459	regulation of vascular associated smooth muscle cell apoptotic process	45309	15/18800	0.0142711252833295	0.0142711252833295	0.0221243344022435	MIR17	1
BP	GO:2001138	regulation of phospholipid transport	45309	15/18800	0.0142711252833295	0.0142711252833295	0.0221243344022435	PRKCD	1
BP	GO:0120032	regulation of plasma membrane bounded cell projection assembly	45340	195/18800	0.01468274205614	0.01468274205614	0.022423080647725	HRAS/PRKCD	2
BP	GO:0042594	response to starvation	45340	196/18800	0.0148257464836859	0.0148257464836859	0.022423080647725	CDKN1A/TP53	2
BP	GO:0043393	regulation of protein binding	45340	196/18800	0.0148257464836859	0.0148257464836859	0.022423080647725	CDKN1A/PRKCD	2
BP	GO:0060491	regulation of cell projection assembly	45340	197/18800	0.01496936064845	0.01496936064845	0.022423080647725	HRAS/PRKCD	2
BP	GO:0032388	positive regulation of intracellular transport	45340	198/18800	0.0151135833892007	0.0151135833892007	0.022423080647725	HRAS/PRKCD	2
BP	GO:0032872	regulation of stress-activated MAPK cascade	45340	198/18800	0.0151135833892007	0.0151135833892007	0.022423080647725	HRAS/SPI1	2
BP	GO:0006089	lactate metabolic process	45309	16/18800	0.0152156618680991	0.0152156618680991	0.022423080647725	TP53	1
BP	GO:0010224	response to UV-B	45309	16/18800	0.0152156618680991	0.0152156618680991	0.022423080647725	CDKN1A	1
BP	GO:0018216	peptidyl-arginine methylation	45309	16/18800	0.0152156618680991	0.0152156618680991	0.022423080647725	PRMT6	1
BP	GO:0019377	glycolipid catabolic process	45309	16/18800	0.0152156618680991	0.0152156618680991	0.022423080647725	PRKCD	1
BP	GO:0035067	negative regulation of histone acetylation	45309	16/18800	0.0152156618680991	0.0152156618680991	0.022423080647725	SPI1	1
BP	GO:0045342	MHC class II biosynthetic process	45309	16/18800	0.0152156618680991	0.0152156618680991	0.022423080647725	SPI1	1
BP	GO:0045651	positive regulation of macrophage differentiation	45309	16/18800	0.0152156618680991	0.0152156618680991	0.022423080647725	ID2	1
BP	GO:0048385	regulation of retinoic acid receptor signaling pathway	45309	16/18800	0.0152156618680991	0.0152156618680991	0.022423080647725	CALR	1
BP	GO:0060033	anatomical structure regression	45309	16/18800	0.0152156618680991	0.0152156618680991	0.022423080647725	SPI1	1
BP	GO:0070242	thymocyte apoptotic process	45309	16/18800	0.0152156618680991	0.0152156618680991	0.022423080647725	TP53	1
BP	GO:0097468	programmed cell death in response to reactive oxygen species	45309	16/18800	0.0152156618680991	0.0152156618680991	0.022423080647725	MIR17	1
BP	GO:0099633	protein localization to postsynaptic specialization membrane	45309	16/18800	0.0152156618680991	0.0152156618680991	0.022423080647725	HRAS	1
BP	GO:0099645	neurotransmitter receptor localization to postsynaptic specialization membrane	45309	16/18800	0.0152156618680991	0.0152156618680991	0.022423080647725	HRAS	1
BP	GO:1901163	regulation of trophoblast cell migration	45309	16/18800	0.0152156618680991	0.0152156618680991	0.022423080647725	CALR	1
BP	GO:1904683	regulation of metalloendopeptidase activity	45309	16/18800	0.0152156618680991	0.0152156618680991	0.022423080647725	MIR17	1
BP	GO:0071674	mononuclear cell migration	45340	199/18800	0.0152584135461566	0.0152584135461566	0.0224332988879742	SPI1/CALR	2
BP	GO:0007179	transforming growth factor beta receptor signaling pathway	45340	200/18800	0.0154038499609844	0.0154038499609844	0.0225940853612368	SPI1/TP53	2
BP	GO:0002285	lymphocyte activation involved in immune response	45340	201/18800	0.0155498914767978	0.0155498914767978	0.0227019640012138	SPI1/TP53	2
BP	GO:0070302	regulation of stress-activated protein kinase signaling cascade	45340	201/18800	0.0155498914767978	0.0155498914767978	0.0227019640012138	HRAS/SPI1	2
BP	GO:0000302	response to reactive oxygen species	45340	203/18800	0.0158437851910624	0.0158437851910624	0.0227947118439035	PRKCD/MIR17	2
BP	GO:0042098	T cell proliferation	45340	204/18800	0.0159916350829624	0.0159916350829624	0.0227947118439035	HLA-G/TP53	2
BP	GO:0007623	circadian rhythm	45340	205/18800	0.0161400854627428	0.0161400854627428	0.0227947118439035	TP53/ID2	2
BP	GO:0006677	glycosylceramide metabolic process	45309	17/18800	0.0161593436231235	0.0161593436231235	0.0227947118439035	PRKCD	1
BP	GO:0010934	macrophage cytokine production	45309	17/18800	0.0161593436231235	0.0161593436231235	0.0227947118439035	HLA-G	1
BP	GO:0010935	regulation of macrophage cytokine production	45309	17/18800	0.0161593436231235	0.0161593436231235	0.0227947118439035	HLA-G	1
BP	GO:0019885	antigen processing and presentation of endogenous peptide antigen via MHC class I	45309	17/18800	0.0161593436231235	0.0161593436231235	0.0227947118439035	HLA-G	1
BP	GO:0032310	prostaglandin secretion	45309	17/18800	0.0161593436231235	0.0161593436231235	0.0227947118439035	MIF	1
BP	GO:0033194	response to hydroperoxide	45309	17/18800	0.0161593436231235	0.0161593436231235	0.0227947118439035	PRKCD	1
BP	GO:0048557	embryonic digestive tract morphogenesis	45309	17/18800	0.0161593436231235	0.0161593436231235	0.0227947118439035	ID2	1
BP	GO:0061450	trophoblast cell migration	45309	17/18800	0.0161593436231235	0.0161593436231235	0.0227947118439035	CALR	1
BP	GO:0070230	positive regulation of lymphocyte apoptotic process	45309	17/18800	0.0161593436231235	0.0161593436231235	0.0227947118439035	TP53	1
BP	GO:0090594	inflammatory response to wounding	45309	17/18800	0.0161593436231235	0.0161593436231235	0.0227947118439035	MIR17	1
BP	GO:1902165	regulation of intrinsic apoptotic signaling pathway in response to DNA damage by p53 class mediator	45309	17/18800	0.0161593436231235	0.0161593436231235	0.0227947118439035	MIF	1
BP	GO:1904355	positive regulation of telomere capping	45309	17/18800	0.0161593436231235	0.0161593436231235	0.0227947118439035	MAPKAPK5	1
BP	GO:0043523	regulation of neuron apoptotic process	45340	207/18800	0.016438783088688	0.016438783088688	0.0231367851869174	HRAS/TP53	2
BP	GO:0071902	positive regulation of protein serine/threonine kinase activity	45340	208/18800	0.016589028039818	0.016589028039818	0.0232855650104398	MIF/HRAS	2
BP	GO:0002573	myeloid leukocyte differentiation	45340	210/18800	0.0168913044915722	0.0168913044915722	0.0232855650104398	SPI1/ID2	2
BP	GO:0006684	sphingomyelin metabolic process	45309	18/18800	0.0171021712765751	0.0171021712765751	0.0232855650104398	PRKCD	1
BP	GO:0006740	NADPH regeneration	45309	18/18800	0.0171021712765751	0.0171021712765751	0.0232855650104398	TP53	1
BP	GO:0008340	determination of adult lifespan	45309	18/18800	0.0171021712765751	0.0171021712765751	0.0232855650104398	TP53	1
BP	GO:0010612	regulation of cardiac muscle adaptation	45309	18/18800	0.0171021712765751	0.0171021712765751	0.0232855650104398	MIR17	1
BP	GO:0010940	positive regulation of necrotic cell death	45309	18/18800	0.0171021712765751	0.0171021712765751	0.0232855650104398	TP53	1
BP	GO:0045023	G0 to G1 transition	45309	18/18800	0.0171021712765751	0.0171021712765751	0.0232855650104398	HLA-G	1
BP	GO:0060044	negative regulation of cardiac muscle cell proliferation	45309	18/18800	0.0171021712765751	0.0171021712765751	0.0232855650104398	MAPK11	1
BP	GO:0060644	mammary gland epithelial cell differentiation	45309	18/18800	0.0171021712765751	0.0171021712765751	0.0232855650104398	ID2	1
BP	GO:0060965	negative regulation of miRNA-mediated gene silencing	45309	18/18800	0.0171021712765751	0.0171021712765751	0.0232855650104398	TP53	1
BP	GO:0072567	chemokine (C-X-C motif) ligand 2 production	45309	18/18800	0.0171021712765751	0.0171021712765751	0.0232855650104398	MIF	1
BP	GO:1902683	regulation of receptor localization to synapse	45309	18/18800	0.0171021712765751	0.0171021712765751	0.0232855650104398	HRAS	1
BP	GO:1903242	regulation of cardiac muscle hypertrophy in response to stress	45309	18/18800	0.0171021712765751	0.0171021712765751	0.0232855650104398	MIR17	1
BP	GO:2000341	regulation of chemokine (C-X-C motif) ligand 2 production	45309	18/18800	0.0171021712765751	0.0171021712765751	0.0232855650104398	MIF	1
BP	GO:0006469	negative regulation of protein kinase activity	45340	213/18800	0.0173491684054613	0.0173491684054613	0.0233498621266797	CDKN1A/PRKCD	2
BP	GO:0031669	cellular response to nutrient levels	45340	213/18800	0.0173491684054613	0.0173491684054613	0.0233498621266797	CDKN1A/TP53	2
BP	GO:0006473	protein acetylation	45340	216/18800	0.0178123440600935	0.0178123440600935	0.0233498621266797	SPI1/KAT5	2
BP	GO:0002283	neutrophil activation involved in immune response	45309	19/18800	0.0180441455560459	0.0180441455560459	0.0233498621266797	SPI1	1
BP	GO:0002483	antigen processing and presentation of endogenous peptide antigen	45309	19/18800	0.0180441455560459	0.0180441455560459	0.0233498621266797	HLA-G	1
BP	GO:0002888	positive regulation of myeloid leukocyte mediated immunity	45309	19/18800	0.0180441455560459	0.0180441455560459	0.0233498621266797	SPI1	1
BP	GO:0003417	growth plate cartilage development	45309	19/18800	0.0180441455560459	0.0180441455560459	0.0233498621266797	COMP	1
BP	GO:0006337	nucleosome disassembly	45309	19/18800	0.0180441455560459	0.0180441455560459	0.0233498621266797	HMGA1	1
BP	GO:0010544	negative regulation of platelet activation	45309	19/18800	0.0180441455560459	0.0180441455560459	0.0233498621266797	PRKCD	1
BP	GO:0010738	regulation of protein kinase A signaling	45309	19/18800	0.0180441455560459	0.0180441455560459	0.0233498621266797	MIF	1
BP	GO:0010985	negative regulation of lipoprotein particle clearance	45309	19/18800	0.0180441455560459	0.0180441455560459	0.0233498621266797	MIR17	1
BP	GO:0015732	prostaglandin transport	45309	19/18800	0.0180441455560459	0.0180441455560459	0.0233498621266797	MIF	1
BP	GO:0032930	positive regulation of superoxide anion generation	45309	19/18800	0.0180441455560459	0.0180441455560459	0.0233498621266797	PRKCD	1
BP	GO:0035795	negative regulation of mitochondrial membrane permeability	45309	19/18800	0.0180441455560459	0.0180441455560459	0.0233498621266797	MIR17	1
BP	GO:0045953	negative regulation of natural killer cell mediated cytotoxicity	45309	19/18800	0.0180441455560459	0.0180441455560459	0.0233498621266797	HLA-G	1
BP	GO:0060149	negative regulation of post-transcriptional gene silencing	45309	19/18800	0.0180441455560459	0.0180441455560459	0.0233498621266797	TP53	1
BP	GO:0060749	mammary gland alveolus development	45309	19/18800	0.0180441455560459	0.0180441455560459	0.0233498621266797	ID2	1
BP	GO:0060967	negative regulation of gene silencing by RNA	45309	19/18800	0.0180441455560459	0.0180441455560459	0.0233498621266797	TP53	1
BP	GO:0061377	mammary gland lobule development	45309	19/18800	0.0180441455560459	0.0180441455560459	0.0233498621266797	ID2	1
BP	GO:0097709	connective tissue replacement	45309	19/18800	0.0180441455560459	0.0180441455560459	0.0233498621266797	MIR17	1
BP	GO:1900369	negative regulation of post-transcriptional gene silencing by RNA	45309	19/18800	0.0180441455560459	0.0180441455560459	0.0233498621266797	TP53	1
BP	GO:2000251	positive regulation of actin cytoskeleton reorganization	45309	19/18800	0.0180441455560459	0.0180441455560459	0.0233498621266797	HRAS	1
BP	GO:2000269	regulation of fibroblast apoptotic process	45309	19/18800	0.0180441455560459	0.0180441455560459	0.0233498621266797	TP53	1
BP	GO:2000757	negative regulation of peptidyl-lysine acetylation	45309	19/18800	0.0180441455560459	0.0180441455560459	0.0233498621266797	SPI1	1
BP	GO:0019724	B cell mediated immunity	45340	219/18800	0.018280800800745	0.018280800800745	0.0236073282179996	PRKCD/HLA-G	2
BP	GO:0070374	positive regulation of ERK1 and ERK2 cascade	45340	220/18800	0.0184381213405496	0.0184381213405496	0.0237614949049751	MIF/HRAS	2
BP	GO:0007596	blood coagulation	45340	221/18800	0.0185960241452065	0.0185960241452065	0.0238292036223712	COMP/PRKCD	2
BP	GO:0002396	MHC protein complex assembly	45309	20/18800	0.0189852671885463	0.0189852671885463	0.0238292036223712	CALR	1
BP	GO:0002501	peptide antigen assembly with MHC protein complex	45309	20/18800	0.0189852671885463	0.0189852671885463	0.0238292036223712	CALR	1
BP	GO:0002643	regulation of tolerance induction	45309	20/18800	0.0189852671885463	0.0189852671885463	0.0238292036223712	HLA-G	1
BP	GO:0002716	negative regulation of natural killer cell mediated immunity	45309	20/18800	0.0189852671885463	0.0189852671885463	0.0238292036223712	HLA-G	1
BP	GO:0006007	glucose catabolic process	45309	20/18800	0.0189852671885463	0.0189852671885463	0.0238292036223712	TP53	1
BP	GO:0042985	negative regulation of amyloid precursor protein biosynthetic process	45309	20/18800	0.0189852671885463	0.0189852671885463	0.0238292036223712	MIR17	1
BP	GO:0043011	myeloid dendritic cell differentiation	45309	20/18800	0.0189852671885463	0.0189852671885463	0.0238292036223712	SPI1	1
BP	GO:0045591	positive regulation of regulatory T cell differentiation	45309	20/18800	0.0189852671885463	0.0189852671885463	0.0238292036223712	HLA-G	1
BP	GO:0070314	G1 to G0 transition	45309	20/18800	0.0189852671885463	0.0189852671885463	0.0238292036223712	TP53	1
BP	GO:1902473	regulation of protein localization to synapse	45309	20/18800	0.0189852671885463	0.0189852671885463	0.0238292036223712	HRAS	1
BP	GO:1903206	negative regulation of hydrogen peroxide-induced cell death	45309	20/18800	0.0189852671885463	0.0189852671885463	0.0238292036223712	MIR17	1
BP	GO:1903209	positive regulation of oxidative stress-induced cell death	45309	20/18800	0.0189852671885463	0.0189852671885463	0.0238292036223712	MIR17	1
BP	GO:0033157	regulation of intracellular protein transport	45340	224/18800	0.0190732148869675	0.0190732148869675	0.0238917112794645	HRAS/PRKCD	2
BP	GO:0050817	coagulation	45340	226/18800	0.0193942327513762	0.0193942327513762	0.0242453377183923	COMP/PRKCD	2
BP	GO:0007599	hemostasis	45340	227/18800	0.0195556055309816	0.0195556055309816	0.0243268584298784	COMP/PRKCD	2
BP	GO:0097529	myeloid leukocyte migration	45340	229/18800	0.0198800731931298	0.0198800731931298	0.0243268584298784	MIF/SPI1	2
BP	GO:0000083	regulation of transcription involved in G1/S transition of mitotic cell cycle	45309	21/18800	0.0199255369005062	0.0199255369005062	0.0243268584298784	ID2	1
BP	GO:0002902	regulation of B cell apoptotic process	45309	21/18800	0.0199255369005062	0.0199255369005062	0.0243268584298784	MIF	1
BP	GO:0003085	negative regulation of systemic arterial blood pressure	45309	21/18800	0.0199255369005062	0.0199255369005062	0.0243268584298784	MIR17	1
BP	GO:0032069	regulation of nuclease activity	45309	21/18800	0.0199255369005062	0.0199255369005062	0.0243268584298784	PRKCD	1
BP	GO:0032305	positive regulation of icosanoid secretion	45309	21/18800	0.0199255369005062	0.0199255369005062	0.0243268584298784	MIF	1
BP	GO:0032986	protein-DNA complex disassembly	45309	21/18800	0.0199255369005062	0.0199255369005062	0.0243268584298784	HMGA1	1
BP	GO:0046514	ceramide catabolic process	45309	21/18800	0.0199255369005062	0.0199255369005062	0.0243268584298784	PRKCD	1
BP	GO:0061760	antifungal innate immune response	45309	21/18800	0.0199255369005062	0.0199255369005062	0.0243268584298784	SPI1	1
BP	GO:2000178	negative regulation of neural precursor cell proliferation	45309	21/18800	0.0199255369005062	0.0199255369005062	0.0243268584298784	TP53	1
BP	GO:2000773	negative regulation of cellular senescence	45309	21/18800	0.0199255369005062	0.0199255369005062	0.0243268584298784	MIR17	1
BP	GO:2001234	negative regulation of apoptotic signaling pathway	45340	230/18800	0.0200431658431441	0.0200431658431441	0.0244228623319081	MIF/MIR17	2
BP	GO:0045088	regulation of innate immune response	45340	231/18800	0.020206829553106	0.020206829553106	0.0245744784549781	SPI1/HLA-G	2
BP	GO:0045930	negative regulation of mitotic cell cycle	45340	234/18800	0.0207012359221086	0.0207012359221086	0.0247500966379107	CDKN1A/TP53	2
BP	GO:0002320	lymphoid progenitor cell differentiation	45309	22/18800	0.0208649554177748	0.0208649554177748	0.0247500966379107	SPI1	1
BP	GO:0006268	DNA unwinding involved in DNA replication	45309	22/18800	0.0208649554177748	0.0208649554177748	0.0247500966379107	HMGA1	1
BP	GO:0010226	response to lithium ion	45309	22/18800	0.0208649554177748	0.0208649554177748	0.0247500966379107	CALR	1
BP	GO:0010988	regulation of low-density lipoprotein particle clearance	45309	22/18800	0.0208649554177748	0.0208649554177748	0.0247500966379107	MIR17	1
BP	GO:0031065	positive regulation of histone deacetylation	45309	22/18800	0.0208649554177748	0.0208649554177748	0.0247500966379107	TP53	1
BP	GO:0032303	regulation of icosanoid secretion	45309	22/18800	0.0208649554177748	0.0208649554177748	0.0247500966379107	MIF	1
BP	GO:0032780	negative regulation of ATP-dependent activity	45309	22/18800	0.0208649554177748	0.0208649554177748	0.0247500966379107	TP53	1
BP	GO:0032928	regulation of superoxide anion generation	45309	22/18800	0.0208649554177748	0.0208649554177748	0.0247500966379107	PRKCD	1
BP	GO:0044346	fibroblast apoptotic process	45309	22/18800	0.0208649554177748	0.0208649554177748	0.0247500966379107	TP53	1
BP	GO:1901032	negative regulation of response to reactive oxygen species	45309	22/18800	0.0208649554177748	0.0208649554177748	0.0247500966379107	MIR17	1
BP	GO:1903798	regulation of production of miRNAs involved in gene silencing by miRNA	45309	22/18800	0.0208649554177748	0.0208649554177748	0.0247500966379107	TP53	1
BP	GO:1905709	negative regulation of membrane permeability	45309	22/18800	0.0208649554177748	0.0208649554177748	0.0247500966379107	MIR17	1
BP	GO:0002703	regulation of leukocyte mediated immunity	45340	236/18800	0.0210336751046208	0.0210336751046208	0.0248560808088369	SPI1/HLA-G	2
BP	GO:0033673	negative regulation of kinase activity	45340	236/18800	0.0210336751046208	0.0210336751046208	0.0248560808088369	CDKN1A/PRKCD	2
BP	GO:0071824	protein-DNA complex subunit organization	45340	237/18800	0.0212007418553364	0.0212007418553364	0.0250063265019826	TP53/HMGA1	2
BP	GO:0002689	negative regulation of leukocyte chemotaxis	45309	23/18800	0.0218035234656228	0.0218035234656228	0.0251953708721024	MIF	1
BP	GO:0010259	multicellular organism aging	45309	23/18800	0.0218035234656228	0.0218035234656228	0.0251953708721024	COMP	1
BP	GO:0031061	negative regulation of histone methylation	45309	23/18800	0.0218035234656228	0.0218035234656228	0.0251953708721024	PRMT6	1
BP	GO:0032042	mitochondrial DNA metabolic process	45309	23/18800	0.0218035234656228	0.0218035234656228	0.0251953708721024	TP53	1
BP	GO:0034105	positive regulation of tissue remodeling	45309	23/18800	0.0218035234656228	0.0218035234656228	0.0251953708721024	MIR17	1
BP	GO:0035988	chondrocyte proliferation	45309	23/18800	0.0218035234656228	0.0218035234656228	0.0251953708721024	COMP	1
BP	GO:0043968	histone H2A acetylation	45309	23/18800	0.0218035234656228	0.0218035234656228	0.0251953708721024	KAT5	1
BP	GO:0048169	regulation of long-term neuronal synaptic plasticity	45309	23/18800	0.0218035234656228	0.0218035234656228	0.0251953708721024	HRAS	1
BP	GO:0070920	regulation of production of small RNA involved in gene silencing by RNA	45309	23/18800	0.0218035234656228	0.0218035234656228	0.0251953708721024	TP53	1
BP	GO:1901984	negative regulation of protein acetylation	45309	23/18800	0.0218035234656228	0.0218035234656228	0.0251953708721024	SPI1	1
BP	GO:1902254	negative regulation of intrinsic apoptotic signaling pathway by p53 class mediator	45309	23/18800	0.0218035234656228	0.0218035234656228	0.0251953708721024	MIF	1
BP	GO:0051402	neuron apoptotic process	45340	241/18800	0.0218746308353741	0.0218746308353741	0.0252309883629884	HRAS/TP53	2
BP	GO:0031668	cellular response to extracellular stimulus	45340	245/18800	0.0225574621856247	0.0225574621856247	0.025896725076363	CDKN1A/TP53	2
BP	GO:0036003	positive regulation of transcription from RNA polymerase II promoter in response to stress	45309	24/18800	0.0227412417687389	0.0227412417687389	0.025896725076363	TP53	1
BP	GO:0045649	regulation of macrophage differentiation	45309	24/18800	0.0227412417687389	0.0227412417687389	0.025896725076363	ID2	1
BP	GO:0051156	glucose 6-phosphate metabolic process	45309	24/18800	0.0227412417687389	0.0227412417687389	0.025896725076363	TP53	1
BP	GO:1901522	positive regulation of transcription from RNA polymerase II promoter involved in cellular response to chemical stimulus	45309	24/18800	0.0227412417687389	0.0227412417687389	0.025896725076363	TP53	1
BP	GO:2000353	positive regulation of endothelial cell apoptotic process	45309	24/18800	0.0227412417687389	0.0227412417687389	0.025896725076363	HLA-G	1
BP	GO:2000637	positive regulation of miRNA-mediated gene silencing	45309	24/18800	0.0227412417687389	0.0227412417687389	0.025896725076363	TP53	1
BP	GO:0017148	negative regulation of translation	45340	248/18800	0.0230754119441908	0.0230754119441908	0.0262295732291403	MIR17/CALR	2
BP	GO:0001911	negative regulation of leukocyte mediated cytotoxicity	45309	25/18800	0.0236781110512362	0.0236781110512362	0.0265770157998218	HLA-G	1
BP	GO:0060148	positive regulation of post-transcriptional gene silencing	45309	25/18800	0.0236781110512362	0.0236781110512362	0.0265770157998218	TP53	1
BP	GO:0060333	interferon-gamma-mediated signaling pathway	45309	25/18800	0.0236781110512362	0.0236781110512362	0.0265770157998218	TP53	1
BP	GO:1900370	positive regulation of post-transcriptional gene silencing by RNA	45309	25/18800	0.0236781110512362	0.0236781110512362	0.0265770157998218	TP53	1
BP	GO:1903306	negative regulation of regulated secretory pathway	45309	25/18800	0.0236781110512362	0.0236781110512362	0.0265770157998218	SPI1	1
BP	GO:1905048	regulation of metallopeptidase activity	45309	25/18800	0.0236781110512362	0.0236781110512362	0.0265770157998218	MIR17	1
BP	GO:2000193	positive regulation of fatty acid transport	45309	25/18800	0.0236781110512362	0.0236781110512362	0.0265770157998218	MIF	1
BP	GO:0071560	cellular response to transforming growth factor beta stimulus	45340	252/18800	0.0237737239698541	0.0237737239698541	0.0266365987422337	SPI1/TP53	2
BP	GO:0003007	heart morphogenesis	45340	254/18800	0.0241261657255663	0.0241261657255663	0.0268575253288181	MIR17/TP53	2
BP	GO:1901988	negative regulation of cell cycle phase transition	45340	255/18800	0.024303204249967	0.024303204249967	0.0268575253288181	CDKN1A/TP53	2
BP	GO:0001783	B cell apoptotic process	45309	26/18800	0.0246141320366462	0.0246141320366462	0.0268575253288181	MIF	1
BP	GO:0002433	immune response-regulating cell surface receptor signaling pathway involved in phagocytosis	45309	26/18800	0.0246141320366462	0.0246141320366462	0.0268575253288181	PRKCD	1
BP	GO:0014829	vascular associated smooth muscle contraction	45309	26/18800	0.0246141320366462	0.0246141320366462	0.0268575253288181	COMP	1
BP	GO:0019883	antigen processing and presentation of endogenous antigen	45309	26/18800	0.0246141320366462	0.0246141320366462	0.0268575253288181	HLA-G	1
BP	GO:0031664	regulation of lipopolysaccharide-mediated signaling pathway	45309	26/18800	0.0246141320366462	0.0246141320366462	0.0268575253288181	MIF	1
BP	GO:0033598	mammary gland epithelial cell proliferation	45309	26/18800	0.0246141320366462	0.0246141320366462	0.0268575253288181	ID2	1
BP	GO:0038096	Fc-gamma receptor signaling pathway involved in phagocytosis	45309	26/18800	0.0246141320366462	0.0246141320366462	0.0268575253288181	PRKCD	1
BP	GO:0042832	defense response to protozoan	45309	26/18800	0.0246141320366462	0.0246141320366462	0.0268575253288181	HRAS	1
BP	GO:0060561	apoptotic process involved in morphogenesis	45309	26/18800	0.0246141320366462	0.0246141320366462	0.0268575253288181	SPI1	1
BP	GO:0070102	interleukin-6-mediated signaling pathway	45309	26/18800	0.0246141320366462	0.0246141320366462	0.0268575253288181	SPI1	1
BP	GO:0090200	positive regulation of release of cytochrome c from mitochondria	45309	26/18800	0.0246141320366462	0.0246141320366462	0.0268575253288181	TP53	1
BP	GO:1904353	regulation of telomere capping	45309	26/18800	0.0246141320366462	0.0246141320366462	0.0268575253288181	MAPKAPK5	1
BP	GO:1904385	cellular response to angiotensin	45309	26/18800	0.0246141320366462	0.0246141320366462	0.0268575253288181	PRKCD	1
BP	GO:0034976	response to endoplasmic reticulum stress	45340	257/18800	0.0246589111941491	0.0246589111941491	0.0268595920558695	CALR/TP53	2
BP	GO:0043543	protein acylation	45340	258/18800	0.024837577458945	0.024837577458945	0.0269604279632807	SPI1/KAT5	2
BP	GO:0071559	response to transforming growth factor beta	45340	258/18800	0.024837577458945	0.024837577458945	0.0269604279632807	SPI1/TP53	2
BP	GO:0061448	connective tissue development	45340	260/18800	0.0251965301967115	0.0251965301967115	0.0271679684416321	COMP/SPI1	2
BP	GO:0001562	response to protozoan	45309	27/18800	0.0255493054479248	0.0255493054479248	0.0271679684416321	HRAS	1
BP	GO:0002710	negative regulation of T cell mediated immunity	45309	27/18800	0.0255493054479248	0.0255493054479248	0.0271679684416321	HLA-G	1
BP	GO:0009651	response to salt stress	45309	27/18800	0.0255493054479248	0.0255493054479248	0.0271679684416321	TP53	1
BP	GO:0010561	negative regulation of glycoprotein biosynthetic process	45309	27/18800	0.0255493054479248	0.0255493054479248	0.0271679684416321	MIR17	1
BP	GO:0010586	miRNA metabolic process	45309	27/18800	0.0255493054479248	0.0255493054479248	0.0271679684416321	HRAS	1
BP	GO:0010758	regulation of macrophage chemotaxis	45309	27/18800	0.0255493054479248	0.0255493054479248	0.0271679684416321	MIF	1
BP	GO:0033032	regulation of myeloid cell apoptotic process	45309	27/18800	0.0255493054479248	0.0255493054479248	0.0271679684416321	MIF	1
BP	GO:1900017	positive regulation of cytokine production involved in inflammatory response	45309	27/18800	0.0255493054479248	0.0255493054479248	0.0271679684416321	MIR17	1
BP	GO:1902883	negative regulation of response to oxidative stress	45309	27/18800	0.0255493054479248	0.0255493054479248	0.0271679684416321	MIR17	1
BP	GO:1904046	negative regulation of vascular endothelial growth factor production	45309	27/18800	0.0255493054479248	0.0255493054479248	0.0271679684416321	MIR17	1
BP	GO:2000108	positive regulation of leukocyte apoptotic process	45309	27/18800	0.0255493054479248	0.0255493054479248	0.0271679684416321	TP53	1
BP	GO:0045165	cell fate commitment	45340	266/18800	0.0262862729125799	0.0262862729125799	0.0274621140544298	TP53/ID2	2
BP	GO:0002360	T cell lineage commitment	45309	28/18800	0.0264836320074484	0.0264836320074484	0.0274621140544298	TP53	1
BP	GO:0003416	endochondral bone growth	45309	28/18800	0.0264836320074484	0.0264836320074484	0.0274621140544298	COMP	1
BP	GO:0018195	peptidyl-arginine modification	45309	28/18800	0.0264836320074484	0.0264836320074484	0.0274621140544298	PRMT6	1
BP	GO:0031342	negative regulation of cell killing	45309	28/18800	0.0264836320074484	0.0264836320074484	0.0274621140544298	HLA-G	1
BP	GO:0032703	negative regulation of interleukin-2 production	45309	28/18800	0.0264836320074484	0.0264836320074484	0.0274621140544298	KAT5	1
BP	GO:0042983	amyloid precursor protein biosynthetic process	45309	28/18800	0.0264836320074484	0.0264836320074484	0.0274621140544298	MIR17	1
BP	GO:0042984	regulation of amyloid precursor protein biosynthetic process	45309	28/18800	0.0264836320074484	0.0264836320074484	0.0274621140544298	MIR17	1
BP	GO:0044030	regulation of DNA methylation	45309	28/18800	0.0264836320074484	0.0264836320074484	0.0274621140544298	SPI1	1
BP	GO:0050996	positive regulation of lipid catabolic process	45309	28/18800	0.0264836320074484	0.0264836320074484	0.0274621140544298	PRKCD	1
BP	GO:0090312	positive regulation of protein deacetylation	45309	28/18800	0.0264836320074484	0.0264836320074484	0.0274621140544298	TP53	1
BP	GO:0090314	positive regulation of protein targeting to membrane	45309	28/18800	0.0264836320074484	0.0264836320074484	0.0274621140544298	HRAS	1
BP	GO:0090330	regulation of platelet aggregation	45309	28/18800	0.0264836320074484	0.0264836320074484	0.0274621140544298	PRKCD	1
BP	GO:1903205	regulation of hydrogen peroxide-induced cell death	45309	28/18800	0.0264836320074484	0.0264836320074484	0.0274621140544298	MIR17	1
BP	GO:1903671	negative regulation of sprouting angiogenesis	45309	28/18800	0.0264836320074484	0.0264836320074484	0.0274621140544298	MIR17	1
BP	GO:0031348	negative regulation of defense response	45340	268/18800	0.0266537868393975	0.0266537868393975	0.0275928719781496	PRKCD/HLA-G	2
BP	GO:0001773	myeloid dendritic cell activation	45309	29/18800	0.0274171124370172	0.0274171124370172	0.0280126760539628	SPI1	1
BP	GO:0002313	mature B cell differentiation involved in immune response	45309	29/18800	0.0274171124370172	0.0274171124370172	0.0280126760539628	SPI1	1
BP	GO:0019674	NAD metabolic process	45309	29/18800	0.0274171124370172	0.0274171124370172	0.0280126760539628	TP53	1
BP	GO:0032367	intracellular cholesterol transport	45309	29/18800	0.0274171124370172	0.0274171124370172	0.0280126760539628	MIR17	1
BP	GO:0032369	negative regulation of lipid transport	45309	29/18800	0.0274171124370172	0.0274171124370172	0.0280126760539628	MIR17	1
BP	GO:0055022	negative regulation of cardiac muscle tissue growth	45309	29/18800	0.0274171124370172	0.0274171124370172	0.0280126760539628	MAPK11	1
BP	GO:0061117	negative regulation of heart growth	45309	29/18800	0.0274171124370172	0.0274171124370172	0.0280126760539628	MAPK11	1
BP	GO:1900117	regulation of execution phase of apoptosis	45309	29/18800	0.0274171124370172	0.0274171124370172	0.0280126760539628	TP53	1
BP	GO:0006302	double-strand break repair	45340	273/18800	0.0275818237041749	0.0275818237041749	0.0281350678964239	KAT5/TP53	2
BP	GO:2000113	negative regulation of cellular macromolecule biosynthetic process	45340	275/18800	0.0279567170543254	0.0279567170543254	0.0283640486588589	MIR17/CALR	2
BP	GO:0034249	negative regulation of cellular amide metabolic process	45340	276/18800	0.0281449477837685	0.0281449477837685	0.0283640486588589	MIR17/CALR	2
BP	GO:0001916	positive regulation of T cell mediated cytotoxicity	45309	30/18800	0.0283497474578545	0.0283497474578545	0.0283640486588589	HLA-G	1
BP	GO:0006734	NADH metabolic process	45309	30/18800	0.0283497474578545	0.0283497474578545	0.0283640486588589	TP53	1
BP	GO:0038094	Fc-gamma receptor signaling pathway	45309	30/18800	0.0283497474578545	0.0283497474578545	0.0283640486588589	PRKCD	1
BP	GO:0048147	negative regulation of fibroblast proliferation	45309	30/18800	0.0283497474578545	0.0283497474578545	0.0283640486588589	TP53	1
BP	GO:0051123	RNA polymerase II preinitiation complex assembly	45309	30/18800	0.0283497474578545	0.0283497474578545	0.0283640486588589	TP53	1
BP	GO:0060218	hematopoietic stem cell differentiation	45309	30/18800	0.0283497474578545	0.0283497474578545	0.0283640486588589	TP53	1
BP	GO:1902230	negative regulation of intrinsic apoptotic signaling pathway in response to DNA damage	45309	30/18800	0.0283497474578545	0.0283497474578545	0.0283640486588589	MIF	1
BP	GO:1903019	negative regulation of glycoprotein metabolic process	45309	30/18800	0.0283497474578545	0.0283497474578545	0.0283640486588589	MIR17	1
BP	GO:1903579	negative regulation of ATP metabolic process	45309	30/18800	0.0283497474578545	0.0283497474578545	0.0283640486588589	TP53	1
BP	GO:1990776	response to angiotensin	45309	30/18800	0.0283497474578545	0.0283497474578545	0.0283640486588589	PRKCD	1
BP	GO:0006260	DNA replication	45340	280/18800	0.0289030732195887	0.0289030732195887	0.0283893025670701	TP53/HMGA1	2
BP	GO:0000002	mitochondrial genome maintenance	45309	31/18800	0.0292815377906066	0.0292815377906066	0.0283893025670701	TP53	1
BP	GO:0001782	B cell homeostasis	45309	31/18800	0.0292815377906066	0.0292815377906066	0.0283893025670701	MIF	1
BP	GO:0002507	tolerance induction	45309	31/18800	0.0292815377906066	0.0292815377906066	0.0283893025670701	HLA-G	1
BP	GO:0003299	muscle hypertrophy in response to stress	45309	31/18800	0.0292815377906066	0.0292815377906066	0.0283893025670701	MIR17	1
BP	GO:0014887	cardiac muscle adaptation	45309	31/18800	0.0292815377906066	0.0292815377906066	0.0283893025670701	MIR17	1
BP	GO:0014898	cardiac muscle hypertrophy in response to stress	45309	31/18800	0.0292815377906066	0.0292815377906066	0.0283893025670701	MIR17	1
BP	GO:0021772	olfactory bulb development	45309	31/18800	0.0292815377906066	0.0292815377906066	0.0283893025670701	ID2	1
BP	GO:0030149	sphingolipid catabolic process	45309	31/18800	0.0292815377906066	0.0292815377906066	0.0283893025670701	PRKCD	1
BP	GO:0034390	smooth muscle cell apoptotic process	45309	31/18800	0.0292815377906066	0.0292815377906066	0.0283893025670701	MIR17	1
BP	GO:0034391	regulation of smooth muscle cell apoptotic process	45309	31/18800	0.0292815377906066	0.0292815377906066	0.0283893025670701	MIR17	1
BP	GO:0045577	regulation of B cell differentiation	45309	31/18800	0.0292815377906066	0.0292815377906066	0.0283893025670701	ID2	1
BP	GO:0048384	retinoic acid receptor signaling pathway	45309	31/18800	0.0292815377906066	0.0292815377906066	0.0283893025670701	CALR	1
BP	GO:0048710	regulation of astrocyte differentiation	45309	31/18800	0.0292815377906066	0.0292815377906066	0.0283893025670701	ID2	1
BP	GO:0050482	arachidonic acid secretion	45309	31/18800	0.0292815377906066	0.0292815377906066	0.0283893025670701	MIF	1
BP	GO:0060351	cartilage development involved in endochondral bone morphogenesis	45309	31/18800	0.0292815377906066	0.0292815377906066	0.0283893025670701	COMP	1
BP	GO:0062098	regulation of programmed necrotic cell death	45309	31/18800	0.0292815377906066	0.0292815377906066	0.0283893025670701	TP53	1
BP	GO:0098868	bone growth	45309	31/18800	0.0292815377906066	0.0292815377906066	0.0283893025670701	COMP	1
BP	GO:1900027	regulation of ruffle assembly	45309	31/18800	0.0292815377906066	0.0292815377906066	0.0283893025670701	HRAS	1
BP	GO:1903963	arachidonate transport	45309	31/18800	0.0292815377906066	0.0292815377906066	0.0283893025670701	MIF	1
BP	GO:1902105	regulation of leukocyte differentiation	45340	283/18800	0.0294771006205793	0.0294771006205793	0.0285347350024318	HLA-G/ID2	2
BP	GO:0002366	leukocyte activation involved in immune response	45340	285/18800	0.0298623571946708	0.0298623571946708	0.0286271646985111	SPI1/TP53	2
BP	GO:0001666	response to hypoxia	45340	286/18800	0.0300557538522911	0.0300557538522911	0.0286271646985111	MIR17/TP53	2
BP	GO:0001516	prostaglandin biosynthetic process	45309	32/18800	0.0302124841553446	0.0302124841553446	0.0286271646985111	MIF	1
BP	GO:0002063	chondrocyte development	45309	32/18800	0.0302124841553446	0.0302124841553446	0.0286271646985111	COMP	1
BP	GO:0002717	positive regulation of natural killer cell mediated immunity	45309	32/18800	0.0302124841553446	0.0302124841553446	0.0286271646985111	HLA-G	1
BP	GO:0008156	negative regulation of DNA replication	45309	32/18800	0.0302124841553446	0.0302124841553446	0.0286271646985111	TP53	1
BP	GO:0010165	response to X-ray	45309	32/18800	0.0302124841553446	0.0302124841553446	0.0286271646985111	TP53	1
BP	GO:0032366	intracellular sterol transport	45309	32/18800	0.0302124841553446	0.0302124841553446	0.0286271646985111	MIR17	1
BP	GO:0033028	myeloid cell apoptotic process	45309	32/18800	0.0302124841553446	0.0302124841553446	0.0286271646985111	MIF	1
BP	GO:0036474	cell death in response to hydrogen peroxide	45309	32/18800	0.0302124841553446	0.0302124841553446	0.0286271646985111	MIR17	1
BP	GO:0040020	regulation of meiotic nuclear division	45309	32/18800	0.0302124841553446	0.0302124841553446	0.0286271646985111	CALR	1
BP	GO:0046457	prostanoid biosynthetic process	45309	32/18800	0.0302124841553446	0.0302124841553446	0.0286271646985111	MIF	1
BP	GO:0071168	protein localization to chromatin	45309	32/18800	0.0302124841553446	0.0302124841553446	0.0286271646985111	SPI1	1
BP	GO:1900745	positive regulation of p38MAPK cascade	45309	32/18800	0.0302124841553446	0.0302124841553446	0.0286271646985111	SPI1	1
BP	GO:0002263	cell activation involved in immune response	45340	289/18800	0.030639004857413	0.030639004857413	0.0289437292850055	SPI1/TP53	2
BP	GO:0031349	positive regulation of defense response	45340	289/18800	0.030639004857413	0.030639004857413	0.0289437292850055	SPI1/HLA-G	2
BP	GO:0002431	Fc receptor mediated stimulatory signaling pathway	45309	33/18800	0.0311425872715636	0.0311425872715636	0.029068694684415	PRKCD	1
BP	GO:0021988	olfactory lobe development	45309	33/18800	0.0311425872715636	0.0311425872715636	0.029068694684415	ID2	1
BP	GO:0045589	regulation of regulatory T cell differentiation	45309	33/18800	0.0311425872715636	0.0311425872715636	0.029068694684415	HLA-G	1
BP	GO:0045736	negative regulation of cyclin-dependent protein serine/threonine kinase activity	45309	33/18800	0.0311425872715636	0.0311425872715636	0.029068694684415	CDKN1A	1
BP	GO:0048566	embryonic digestive tract development	45309	33/18800	0.0311425872715636	0.0311425872715636	0.029068694684415	ID2	1
BP	GO:0070229	negative regulation of lymphocyte apoptotic process	45309	33/18800	0.0311425872715636	0.0311425872715636	0.029068694684415	MIF	1
BP	GO:1904030	negative regulation of cyclin-dependent protein kinase activity	45309	33/18800	0.0311425872715636	0.0311425872715636	0.029068694684415	CDKN1A	1
BP	GO:2000191	regulation of fatty acid transport	45309	33/18800	0.0311425872715636	0.0311425872715636	0.029068694684415	MIF	1
BP	GO:0051222	positive regulation of protein transport	45340	293/18800	0.0314237766627626	0.0314237766627626	0.0292875111440221	HRAS/PRKCD	2
BP	GO:0000423	mitophagy	45309	34/18800	0.0320718478581844	0.0320718478581844	0.0293242404542754	TP53	1
BP	GO:0002335	mature B cell differentiation	45309	34/18800	0.0320718478581844	0.0320718478581844	0.0293242404542754	SPI1	1
BP	GO:0009303	rRNA transcription	45309	34/18800	0.0320718478581844	0.0320718478581844	0.0293242404542754	TP53	1
BP	GO:0010984	regulation of lipoprotein particle clearance	45309	34/18800	0.0320718478581844	0.0320718478581844	0.0293242404542754	MIR17	1
BP	GO:0032212	positive regulation of telomere maintenance via telomerase	45309	34/18800	0.0320718478581844	0.0320718478581844	0.0293242404542754	MAPKAPK5	1
BP	GO:0034383	low-density lipoprotein particle clearance	45309	34/18800	0.0320718478581844	0.0320718478581844	0.0293242404542754	MIR17	1
BP	GO:0051973	positive regulation of telomerase activity	45309	34/18800	0.0320718478581844	0.0320718478581844	0.0293242404542754	MAPKAPK5	1
BP	GO:0070232	regulation of T cell apoptotic process	45309	34/18800	0.0320718478581844	0.0320718478581844	0.0293242404542754	TP53	1
BP	GO:0090313	regulation of protein targeting to membrane	45309	34/18800	0.0320718478581844	0.0320718478581844	0.0293242404542754	HRAS	1
BP	GO:0090322	regulation of superoxide metabolic process	45309	34/18800	0.0320718478581844	0.0320718478581844	0.0293242404542754	PRKCD	1
BP	GO:1901532	regulation of hematopoietic progenitor cell differentiation	45309	34/18800	0.0320718478581844	0.0320718478581844	0.0293242404542754	SPI1	1
BP	GO:1901797	negative regulation of signal transduction by p53 class mediator	45309	34/18800	0.0320718478581844	0.0320718478581844	0.0293242404542754	MIF	1
BP	GO:1902692	regulation of neuroblast proliferation	45309	34/18800	0.0320718478581844	0.0320718478581844	0.0293242404542754	TP53	1
BP	GO:0010720	positive regulation of cell development	45340	297/18800	0.0322166066539454	0.0322166066539454	0.0293708434215851	CALR/ID2	2
BP	GO:0048511	rhythmic process	45340	297/18800	0.0322166066539454	0.0322166066539454	0.0293708434215851	TP53/ID2	2
BP	GO:0036293	response to decreased oxygen levels	45340	299/18800	0.0326160229497376	0.0326160229497376	0.0294844337367125	MIR17/TP53	2
BP	GO:0002429	immune response-activating cell surface receptor signaling pathway	45340	300/18800	0.0328164778443853	0.0328164778443853	0.0294844337367125	HRAS/PRKCD	2
BP	GO:0002757	immune response-activating signal transduction	45340	300/18800	0.0328164778443853	0.0328164778443853	0.0294844337367125	HRAS/PRKCD	2
BP	GO:0002446	neutrophil mediated immunity	45309	35/18800	0.0330002666335524	0.0330002666335524	0.0294844337367125	SPI1	1
BP	GO:0007095	mitotic G2 DNA damage checkpoint signaling	45309	35/18800	0.0330002666335524	0.0330002666335524	0.0294844337367125	CDKN1A	1
BP	GO:0010737	protein kinase A signaling	45309	35/18800	0.0330002666335524	0.0330002666335524	0.0294844337367125	MIF	1
BP	GO:0016242	negative regulation of macroautophagy	45309	35/18800	0.0330002666335524	0.0330002666335524	0.0294844337367125	TP53	1
BP	GO:0019320	hexose catabolic process	45309	35/18800	0.0330002666335524	0.0330002666335524	0.0294844337367125	TP53	1
BP	GO:0034110	regulation of homotypic cell-cell adhesion	45309	35/18800	0.0330002666335524	0.0330002666335524	0.0294844337367125	PRKCD	1
BP	GO:0034260	negative regulation of GTPase activity	45309	35/18800	0.0330002666335524	0.0330002666335524	0.0294844337367125	HRAS	1
BP	GO:0045920	negative regulation of exocytosis	45309	35/18800	0.0330002666335524	0.0330002666335524	0.0294844337367125	SPI1	1
BP	GO:0050869	negative regulation of B cell activation	45309	35/18800	0.0330002666335524	0.0330002666335524	0.0294844337367125	ID2	1
BP	GO:1903539	protein localization to postsynaptic membrane	45309	35/18800	0.0330002666335524	0.0330002666335524	0.0294844337367125	HRAS	1
BP	GO:1904031	positive regulation of cyclin-dependent protein kinase activity	45309	35/18800	0.0330002666335524	0.0330002666335524	0.0294844337367125	CDKN1A	1
BP	GO:0032409	regulation of transporter activity	45340	305/18800	0.0338261790470128	0.0338261790470128	0.0299289360529072	PRKCD/MIR17	2
BP	GO:0010613	positive regulation of cardiac muscle hypertrophy	45309	36/18800	0.0339278443154385	0.0339278443154385	0.0299289360529072	MIR17	1
BP	GO:0030851	granulocyte differentiation	45309	36/18800	0.0339278443154385	0.0339278443154385	0.0299289360529072	SPI1	1
BP	GO:0045066	regulatory T cell differentiation	45309	36/18800	0.0339278443154385	0.0339278443154385	0.0299289360529072	HLA-G	1
BP	GO:0045652	regulation of megakaryocyte differentiation	45309	36/18800	0.0339278443154385	0.0339278443154385	0.0299289360529072	PRMT6	1
BP	GO:0046466	membrane lipid catabolic process	45309	36/18800	0.0339278443154385	0.0339278443154385	0.0299289360529072	PRKCD	1
BP	GO:0048261	negative regulation of receptor-mediated endocytosis	45309	36/18800	0.0339278443154385	0.0339278443154385	0.0299289360529072	MIR17	1
BP	GO:0062237	protein localization to postsynapse	45309	36/18800	0.0339278443154385	0.0339278443154385	0.0299289360529072	HRAS	1
BP	GO:1903146	regulation of autophagy of mitochondrion	45309	36/18800	0.0339278443154385	0.0339278443154385	0.0299289360529072	TP53	1
BP	GO:0071496	cellular response to external stimulus	45340	309/18800	0.0346427912114888	0.0346427912114888	0.0302354221672539	CDKN1A/TP53	2
BP	GO:1904951	positive regulation of establishment of protein localization	45340	309/18800	0.0346427912114888	0.0346427912114888	0.0302354221672539	HRAS/PRKCD	2
BP	GO:0003161	cardiac conduction system development	45309	37/18800	0.034854581621041	0.034854581621041	0.0302354221672539	ID2	1
BP	GO:0006739	NADP metabolic process	45309	37/18800	0.034854581621041	0.034854581621041	0.0302354221672539	TP53	1
BP	GO:0014742	positive regulation of muscle hypertrophy	45309	37/18800	0.034854581621041	0.034854581621041	0.0302354221672539	MIR17	1
BP	GO:0033144	negative regulation of intracellular steroid hormone receptor signaling pathway	45309	37/18800	0.034854581621041	0.034854581621041	0.0302354221672539	CALR	1
BP	GO:0046621	negative regulation of organ growth	45309	37/18800	0.034854581621041	0.034854581621041	0.0302354221672539	MAPK11	1
BP	GO:0046627	negative regulation of insulin receptor signaling pathway	45309	37/18800	0.034854581621041	0.034854581621041	0.0302354221672539	PRKCD	1
BP	GO:0120033	negative regulation of plasma membrane bounded cell projection assembly	45309	37/18800	0.034854581621041	0.034854581621041	0.0302354221672539	PRKCD	1
BP	GO:1903725	regulation of phospholipid metabolic process	45309	37/18800	0.034854581621041	0.034854581621041	0.0302354221672539	PRKCD	1
BP	GO:1904358	positive regulation of telomere maintenance via telomere lengthening	45309	37/18800	0.034854581621041	0.034854581621041	0.0302354221672539	MAPKAPK5	1
BP	GO:1905168	positive regulation of double-strand break repair via homologous recombination	45309	37/18800	0.034854581621041	0.034854581621041	0.0302354221672539	KAT5	1
BP	GO:0070372	regulation of ERK1 and ERK2 cascade	45340	311/18800	0.0350540254601173	0.0350540254601173	0.0303663756988714	MIF/HRAS	2
BP	GO:0002440	production of molecular mediator of immune response	45340	312/18800	0.0352603711023292	0.0352603711023292	0.030502938071948	MIF/HLA-G	2
BP	GO:1901214	regulation of neuron death	45340	313/18800	0.0354672010842201	0.0354672010842201	0.0306145889615404	HRAS/TP53	2
BP	GO:0051604	protein maturation	45340	314/18800	0.035674514403211	0.035674514403211	0.0306145889615404	COMP/CALR	2
BP	GO:0032371	regulation of sterol transport	45309	38/18800	0.0357804792669836	0.0357804792669836	0.0306145889615404	MIR17	1
BP	GO:0032374	regulation of cholesterol transport	45309	38/18800	0.0357804792669836	0.0357804792669836	0.0306145889615404	MIR17	1
BP	GO:0035886	vascular associated smooth muscle cell differentiation	45309	38/18800	0.0357804792669836	0.0357804792669836	0.0306145889615404	COMP	1
BP	GO:0048246	macrophage chemotaxis	45309	38/18800	0.0357804792669836	0.0357804792669836	0.0306145889615404	MIF	1
BP	GO:1902229	regulation of intrinsic apoptotic signaling pathway in response to DNA damage	45309	38/18800	0.0357804792669836	0.0357804792669836	0.0306145889615404	MIF	1
BP	GO:1904037	positive regulation of epithelial cell apoptotic process	45309	38/18800	0.0357804792669836	0.0357804792669836	0.0306145889615404	HLA-G	1
BP	GO:0042307	positive regulation of protein import into nucleus	45309	39/18800	0.036705537969318	0.036705537969318	0.0311930230546943	PRKCD	1
BP	GO:0046365	monosaccharide catabolic process	45309	39/18800	0.036705537969318	0.036705537969318	0.0311930230546943	TP53	1
BP	GO:0051569	regulation of histone H3-K4 methylation	45309	39/18800	0.036705537969318	0.036705537969318	0.0311930230546943	PRMT6	1
BP	GO:1900077	negative regulation of cellular response to insulin stimulus	45309	39/18800	0.036705537969318	0.036705537969318	0.0311930230546943	PRKCD	1
BP	GO:1901031	regulation of response to reactive oxygen species	45309	39/18800	0.036705537969318	0.036705537969318	0.0311930230546943	MIR17	1
BP	GO:0001914	regulation of T cell mediated cytotoxicity	45309	40/18800	0.0376297584435223	0.0376297584435223	0.0316775697140574	HLA-G	1
BP	GO:0010863	positive regulation of phospholipase C activity	45309	40/18800	0.0376297584435223	0.0376297584435223	0.0316775697140574	HRAS	1
BP	GO:0016233	telomere capping	45309	40/18800	0.0376297584435223	0.0376297584435223	0.0316775697140574	MAPKAPK5	1
BP	GO:0030866	cortical actin cytoskeleton organization	45309	40/18800	0.0376297584435223	0.0376297584435223	0.0316775697140574	CALR	1
BP	GO:0044275	cellular carbohydrate catabolic process	45309	40/18800	0.0376297584435223	0.0376297584435223	0.0316775697140574	TP53	1
BP	GO:0071392	cellular response to estradiol stimulus	45309	40/18800	0.0376297584435223	0.0376297584435223	0.0316775697140574	KAT5	1
BP	GO:1901223	negative regulation of NIK/NF-kappaB signaling	45309	40/18800	0.0376297584435223	0.0376297584435223	0.0316775697140574	SPI1	1
BP	GO:0070482	response to oxygen levels	45340	324/18800	0.0377740114846642	0.0377740114846642	0.0317563219122221	MIR17/TP53	2
BP	GO:0009299	mRNA transcription	45309	41/18800	0.0385531414045041	0.0385531414045041	0.0321523850804961	TP53	1
BP	GO:0033574	response to testosterone	45309	41/18800	0.0385531414045041	0.0385531414045041	0.0321523850804961	CALR	1
BP	GO:0034122	negative regulation of toll-like receptor signaling pathway	45309	41/18800	0.0385531414045041	0.0385531414045041	0.0321523850804961	MIR17	1
BP	GO:0060261	positive regulation of transcription initiation from RNA polymerase II promoter	45309	41/18800	0.0385531414045041	0.0385531414045041	0.0321523850804961	TP53	1
BP	GO:1902742	apoptotic process involved in development	45309	41/18800	0.0385531414045041	0.0385531414045041	0.0321523850804961	SPI1	1
BP	GO:1905521	regulation of macrophage migration	45309	41/18800	0.0385531414045041	0.0385531414045041	0.0321523850804961	MIF	1
BP	GO:0048638	regulation of developmental growth	45340	329/18800	0.038841536812882	0.038841536812882	0.0323498241932598	CDKN1A/MAPK11	2
BP	GO:0043414	macromolecule methylation	45340	331/18800	0.0392718261177323	0.0392718261177323	0.0323615790880765	SPI1/PRMT6	2
BP	GO:0002347	response to tumor cell	45309	42/18800	0.0394756875665981	0.0394756875665981	0.0323615790880765	SPI1	1
BP	GO:0045687	positive regulation of glial cell differentiation	45309	42/18800	0.0394756875665981	0.0394756875665981	0.0323615790880765	ID2	1
BP	GO:0060964	regulation of miRNA-mediated gene silencing	45309	42/18800	0.0394756875665981	0.0394756875665981	0.0323615790880765	TP53	1
BP	GO:0070266	necroptotic process	45309	42/18800	0.0394756875665981	0.0394756875665981	0.0323615790880765	TP53	1
BP	GO:0070897	transcription preinitiation complex assembly	45309	42/18800	0.0394756875665981	0.0394756875665981	0.0323615790880765	TP53	1
BP	GO:0071354	cellular response to interleukin-6	45309	42/18800	0.0394756875665981	0.0394756875665981	0.0323615790880765	SPI1	1
BP	GO:1900026	positive regulation of substrate adhesion-dependent cell spreading	45309	42/18800	0.0394756875665981	0.0394756875665981	0.0323615790880765	CALR	1
BP	GO:1900274	regulation of phospholipase C activity	45309	42/18800	0.0394756875665981	0.0394756875665981	0.0323615790880765	HRAS	1
BP	GO:1904591	positive regulation of protein import	45309	42/18800	0.0394756875665981	0.0394756875665981	0.0323615790880765	PRKCD	1
BP	GO:1904706	negative regulation of vascular associated smooth muscle cell proliferation	45309	42/18800	0.0394756875665981	0.0394756875665981	0.0323615790880765	CDKN1A	1
BP	GO:2000249	regulation of actin cytoskeleton reorganization	45309	42/18800	0.0394756875665981	0.0394756875665981	0.0323615790880765	HRAS	1
BP	GO:0070371	ERK1 and ERK2 cascade	45340	335/18800	0.0401379830228409	0.0401379830228409	0.0328591272698882	MIF/HRAS	2
BP	GO:0010506	regulation of autophagy	45340	336/18800	0.0403556786961195	0.0403556786961195	0.0328591272698882	KAT5/TP53	2
BP	GO:0006284	base-excision repair	45309	43/18800	0.0403973976435684	0.0403973976435684	0.0328591272698882	PRMT6	1
BP	GO:0035019	somatic stem cell population maintenance	45309	43/18800	0.0403973976435684	0.0403973976435684	0.0328591272698882	SPI1	1
BP	GO:0042554	superoxide anion generation	45309	43/18800	0.0403973976435684	0.0403973976435684	0.0328591272698882	PRKCD	1
BP	GO:0140353	lipid export from cell	45309	43/18800	0.0403973976435684	0.0403973976435684	0.0328591272698882	MIF	1
BP	GO:0019216	regulation of lipid metabolic process	45340	339/18800	0.041011525610667	0.041011525610667	0.0333153904544295	PRKCD/ID2	2
BP	GO:0060147	regulation of post-transcriptional gene silencing	45309	44/18800	0.0413182723486067	0.0413182723486067	0.0334344785086645	TP53	1
BP	GO:0097178	ruffle assembly	45309	44/18800	0.0413182723486067	0.0413182723486067	0.0334344785086645	HRAS	1
BP	GO:1900368	regulation of post-transcriptional gene silencing by RNA	45309	44/18800	0.0413182723486067	0.0413182723486067	0.0334344785086645	TP53	1
BP	GO:0001933	negative regulation of protein phosphorylation	45340	341/18800	0.041451047094385	0.041451047094385	0.033498639077975	CDKN1A/PRKCD	2
BP	GO:0006984	ER-nucleus signaling pathway	45309	45/18800	0.0422383123943378	0.0422383123943378	0.0338726273665759	TP53	1
BP	GO:0008631	intrinsic apoptotic signaling pathway in response to oxidative stress	45309	45/18800	0.0422383123943378	0.0422383123943378	0.0338726273665759	PRKCD	1
BP	GO:0016572	histone phosphorylation	45309	45/18800	0.0422383123943378	0.0422383123943378	0.0338726273665759	PRKCD	1
BP	GO:0032892	positive regulation of organic acid transport	45309	45/18800	0.0422383123943378	0.0422383123943378	0.0338726273665759	MIF	1
BP	GO:0042088	T-helper 1 type immune response	45309	45/18800	0.0422383123943378	0.0422383123943378	0.0338726273665759	HRAS	1
BP	GO:0060612	adipose tissue development	45309	45/18800	0.0422383123943378	0.0422383123943378	0.0338726273665759	SPI1	1
BP	GO:0045765	regulation of angiogenesis	45340	345/18800	0.0423355517345154	0.0423355517345154	0.0339071924647148	MIR17/HLA-G	2
BP	GO:0030336	negative regulation of cell migration	45340	346/18800	0.0425578101183158	0.0425578101183158	0.0339575819931548	MIF/CALR	2
BP	GO:0001974	blood vessel remodeling	45309	46/18800	0.0431575184928129	0.0431575184928129	0.0339575819931548	MIR17	1
BP	GO:0010939	regulation of necrotic cell death	45309	46/18800	0.0431575184928129	0.0431575184928129	0.0339575819931548	TP53	1
BP	GO:0032007	negative regulation of TOR signaling	45309	46/18800	0.0431575184928129	0.0431575184928129	0.0339575819931548	MAPKAPK5	1
BP	GO:0032309	icosanoid secretion	45309	46/18800	0.0431575184928129	0.0431575184928129	0.0339575819931548	MIF	1
BP	GO:0035307	positive regulation of protein dephosphorylation	45309	46/18800	0.0431575184928129	0.0431575184928129	0.0339575819931548	PRKCD	1
BP	GO:0035794	positive regulation of mitochondrial membrane permeability	45309	46/18800	0.0431575184928129	0.0431575184928129	0.0339575819931548	TP53	1
BP	GO:0042269	regulation of natural killer cell mediated cytotoxicity	45309	46/18800	0.0431575184928129	0.0431575184928129	0.0339575819931548	HLA-G	1
BP	GO:0046677	response to antibiotic	45309	46/18800	0.0431575184928129	0.0431575184928129	0.0339575819931548	TP53	1
BP	GO:0060966	regulation of gene silencing by RNA	45309	46/18800	0.0431575184928129	0.0431575184928129	0.0339575819931548	TP53	1
BP	GO:0070741	response to interleukin-6	45309	46/18800	0.0431575184928129	0.0431575184928129	0.0339575819931548	SPI1	1
BP	GO:0090199	regulation of release of cytochrome c from mitochondria	45309	46/18800	0.0431575184928129	0.0431575184928129	0.0339575819931548	TP53	1
BP	GO:1900744	regulation of p38MAPK cascade	45309	46/18800	0.0431575184928129	0.0431575184928129	0.0339575819931548	SPI1	1
BP	GO:1904707	positive regulation of vascular associated smooth muscle cell proliferation	45309	46/18800	0.0431575184928129	0.0431575184928129	0.0339575819931548	MIR17	1
BP	GO:0045861	negative regulation of proteolysis	45340	350/18800	0.0434513437242906	0.0434513437242906	0.0341458753430006	MIR17/TP53	2
BP	GO:1901342	regulation of vasculature development	45340	351/18800	0.0436758473549624	0.0436758473549624	0.0342041224098857	MIR17/HLA-G	2
BP	GO:0032956	regulation of actin cytoskeleton organization	45340	352/18800	0.043900797166239	0.043900797166239	0.0342041224098857	HRAS/PRKCD	2
BP	GO:0032365	intracellular lipid transport	45309	47/18800	0.0440758913555158	0.0440758913555158	0.0342041224098857	MIR17	1
BP	GO:0034198	cellular response to amino acid starvation	45309	47/18800	0.0440758913555158	0.0440758913555158	0.0342041224098857	CDKN1A	1
BP	GO:0043618	regulation of transcription from RNA polymerase II promoter in response to stress	45309	47/18800	0.0440758913555158	0.0440758913555158	0.0342041224098857	TP53	1
BP	GO:0045646	regulation of erythrocyte differentiation	45309	47/18800	0.0440758913555158	0.0440758913555158	0.0342041224098857	SPI1	1
BP	GO:0045776	negative regulation of blood pressure	45309	47/18800	0.0440758913555158	0.0440758913555158	0.0342041224098857	MIR17	1
BP	GO:1905953	negative regulation of lipid localization	45309	47/18800	0.0440758913555158	0.0440758913555158	0.0342041224098857	MIR17	1
BP	GO:2000144	positive regulation of DNA-templated transcription, initiation	45309	47/18800	0.0440758913555158	0.0440758913555158	0.0342041224098857	TP53	1
BP	GO:2000378	negative regulation of reactive oxygen species metabolic process	45309	47/18800	0.0440758913555158	0.0440758913555158	0.0342041224098857	TP53	1
BP	GO:0070997	neuron death	45340	353/18800	0.0441261922047534	0.0441261922047534	0.0342041224098857	HRAS/TP53	2
BP	GO:0010639	negative regulation of organelle organization	45340	356/18800	0.0448050391685828	0.0448050391685828	0.0346618655500087	PRKCD/TP53	2
BP	GO:0010543	regulation of platelet activation	45309	48/18800	0.04499343169336	0.04499343169336	0.0346618655500087	PRKCD	1
BP	GO:0030195	negative regulation of blood coagulation	45309	48/18800	0.04499343169336	0.04499343169336	0.0346618655500087	PRKCD	1
BP	GO:0044818	mitotic G2/M transition checkpoint	45309	48/18800	0.04499343169336	0.04499343169336	0.0346618655500087	CDKN1A	1
BP	GO:1901985	positive regulation of protein acetylation	45309	48/18800	0.04499343169336	0.04499343169336	0.0346618655500087	KAT5	1
BP	GO:0010656	negative regulation of muscle cell apoptotic process	45309	49/18800	0.0459101402166922	0.0459101402166922	0.0348802981620159	MIR17	1
BP	GO:0043300	regulation of leukocyte degranulation	45309	49/18800	0.0459101402166922	0.0459101402166922	0.0348802981620159	SPI1	1
BP	GO:0048546	digestive tract morphogenesis	45309	49/18800	0.0459101402166922	0.0459101402166922	0.0348802981620159	ID2	1
BP	GO:0051489	regulation of filopodium assembly	45309	49/18800	0.0459101402166922	0.0459101402166922	0.0348802981620159	PRKCD	1
BP	GO:0060043	regulation of cardiac muscle cell proliferation	45309	49/18800	0.0459101402166922	0.0459101402166922	0.0348802981620159	MAPK11	1
BP	GO:0060260	regulation of transcription initiation from RNA polymerase II promoter	45309	49/18800	0.0459101402166922	0.0459101402166922	0.0348802981620159	TP53	1
BP	GO:0097300	programmed necrotic cell death	45309	49/18800	0.0459101402166922	0.0459101402166922	0.0348802981620159	TP53	1
BP	GO:1903793	positive regulation of anion transport	45309	49/18800	0.0459101402166922	0.0459101402166922	0.0348802981620159	MIF	1
BP	GO:1990928	response to amino acid starvation	45309	49/18800	0.0459101402166922	0.0459101402166922	0.0348802981620159	CDKN1A	1
BP	GO:0050767	regulation of neurogenesis	45340	361/18800	0.045945266696605	0.045945266696605	0.0348802981620159	TP53/ID2	2
BP	GO:1901653	cellular response to peptide	45340	361/18800	0.045945266696605	0.045945266696605	0.0348802981620159	PRKCD/TP53	2
BP	GO:2000146	negative regulation of cell motility	45340	361/18800	0.045945266696605	0.045945266696605	0.0348802981620159	MIF/CALR	2
BP	GO:0001818	negative regulation of cytokine production	45340	363/18800	0.0464044212291681	0.0464044212291681	0.0351526787949304	KAT5/MIR17	2
BP	GO:0001913	T cell mediated cytotoxicity	45309	50/18800	0.0468260176352884	0.0468260176352884	0.0351526787949304	HLA-G	1
BP	GO:0002715	regulation of natural killer cell mediated immunity	45309	50/18800	0.0468260176352884	0.0468260176352884	0.0351526787949304	HLA-G	1
BP	GO:0006692	prostanoid metabolic process	45309	50/18800	0.0468260176352884	0.0468260176352884	0.0351526787949304	MIF	1
BP	GO:0006693	prostaglandin metabolic process	45309	50/18800	0.0468260176352884	0.0468260176352884	0.0351526787949304	MIF	1
BP	GO:0042149	cellular response to glucose starvation	45309	50/18800	0.0468260176352884	0.0468260176352884	0.0351526787949304	TP53	1
BP	GO:0048168	regulation of neuronal synaptic plasticity	45309	50/18800	0.0468260176352884	0.0468260176352884	0.0351526787949304	HRAS	1
BP	GO:0070231	T cell apoptotic process	45309	50/18800	0.0468260176352884	0.0468260176352884	0.0351526787949304	TP53	1
BP	GO:2000107	negative regulation of leukocyte apoptotic process	45309	50/18800	0.0468260176352884	0.0468260176352884	0.0351526787949304	MIF	1
BP	GO:0002449	lymphocyte mediated immunity	45340	365/18800	0.0468653150488714	0.0468653150488714	0.0351526787949304	PRKCD/HLA-G	2
BP	GO:0051098	regulation of binding	45340	366/18800	0.0470964118456071	0.0470964118456071	0.0352837635962431	CDKN1A/PRKCD	2
BP	GO:0010823	negative regulation of mitochondrion organization	45309	51/18800	0.0477410646583589	0.0477410646583589	0.0355499598436299	TP53	1
BP	GO:0045332	phospholipid translocation	45309	51/18800	0.0477410646583589	0.0477410646583589	0.0355499598436299	PRKCD	1
BP	GO:0045912	negative regulation of carbohydrate metabolic process	45309	51/18800	0.0477410646583589	0.0477410646583589	0.0355499598436299	TP53	1
BP	GO:0051445	regulation of meiotic cell cycle	45309	51/18800	0.0477410646583589	0.0477410646583589	0.0355499598436299	CALR	1
BP	GO:1905710	positive regulation of membrane permeability	45309	51/18800	0.0477410646583589	0.0477410646583589	0.0355499598436299	TP53	1
BP	GO:0051271	negative regulation of cellular component movement	45340	369/18800	0.047792290552806	0.047792290552806	0.0355499598436299	MIF/CALR	2
BP	GO:0051346	negative regulation of hydrolase activity	45340	371/18800	0.0482583572873153	0.0482583572873153	0.0358091320264135	HRAS/MIR17	2
BP	GO:0002686	negative regulation of leukocyte migration	45309	52/18800	0.0486552819945445	0.0486552819945445	0.0358091320264135	MIF	1
BP	GO:0006636	unsaturated fatty acid biosynthetic process	45309	52/18800	0.0486552819945445	0.0486552819945445	0.0358091320264135	MIF	1
BP	GO:0009395	phospholipid catabolic process	45309	52/18800	0.0486552819945445	0.0486552819945445	0.0358091320264135	PRKCD	1
BP	GO:0032206	positive regulation of telomere maintenance	45309	52/18800	0.0486552819945445	0.0486552819945445	0.0358091320264135	MAPKAPK5	1
BP	GO:0035196	production of miRNAs involved in gene silencing by miRNA	45309	52/18800	0.0486552819945445	0.0486552819945445	0.0358091320264135	TP53	1
BP	GO:0038093	Fc receptor signaling pathway	45309	52/18800	0.0486552819945445	0.0486552819945445	0.0358091320264135	PRKCD	1
BP	GO:0043525	positive regulation of neuron apoptotic process	45309	52/18800	0.0486552819945445	0.0486552819945445	0.0358091320264135	TP53	1
BP	GO:0050819	negative regulation of coagulation	45309	52/18800	0.0486552819945445	0.0486552819945445	0.0358091320264135	PRKCD	1
BP	GO:0032259	methylation	45340	376/18800	0.0494309864546201	0.0494309864546201	0.0362259520474028	SPI1/PRMT6	2
BP	GO:0002931	response to ischemia	45309	53/18800	0.049568670351921	0.049568670351921	0.0362259520474028	TP53	1
BP	GO:0032210	regulation of telomere maintenance via telomerase	45309	53/18800	0.049568670351921	0.049568670351921	0.0362259520474028	MAPKAPK5	1
BP	GO:0034381	plasma lipoprotein particle clearance	45309	53/18800	0.049568670351921	0.049568670351921	0.0362259520474028	MIR17	1
BP	GO:0043620	regulation of DNA-templated transcription in response to stress	45309	53/18800	0.049568670351921	0.049568670351921	0.0362259520474028	TP53	1
BP	GO:0050832	defense response to fungus	45309	53/18800	0.049568670351921	0.049568670351921	0.0362259520474028	SPI1	1
CC	GO:0071556	integral component of lumenal side of endoplasmic reticulum membrane	45340	29/19594	0.000318889405951716	0.000318889405951716	0.00947973825294295	HLA-G/CALR	2
CC	GO:0098553	lumenal side of endoplasmic reticulum membrane	45340	29/19594	0.000318889405951716	0.000318889405951716	0.00947973825294295	HLA-G/CALR	2
CC	GO:0098576	lumenal side of membrane	45340	35/19594	0.000465814724498058	0.000465814724498058	0.00947973825294295	HLA-G/CALR	2
CC	GO:0005667	transcription regulator complex	45400	483/19594	0.00084774339474045	0.00084774339474045	0.0129392412881437	SPI1/KAT5/TP53/HMGA1	4
CC	GO:0030670	phagocytic vesicle membrane	45340	77/19594	0.00223899528461758	0.00223899528461758	0.0273393108437516	HLA-G/CALR	2
CC	GO:0016363	nuclear matrix	45340	109/19594	0.00442641058131344	0.00442641058131344	0.045040669073014	PRKCD/TP53	2
CC	GO:0034399	nuclear periphery	45340	127/19594	0.00595845469590443	0.00595845469590443	0.0474711482771523	PRKCD/TP53	2
CC	GO:0062023	collagen-containing extracellular matrix	45369	429/19594	0.00665914970325565	0.00665914970325565	0.0474711482771523	COMP/PRELP/CALR	3
CC	GO:0045335	phagocytic vesicle	45340	138/19594	0.00699790203051124	0.00699790203051124	0.0474711482771523	HLA-G/CALR	2
CC	GO:0030176	integral component of endoplasmic reticulum membrane	45340	164/19594	0.00975615596679934	0.00975615596679934	0.0518094619132484	HLA-G/CALR	2
CC	GO:0031227	intrinsic component of endoplasmic reticulum membrane	45340	172/19594	0.0106878296401355	0.0106878296401355	0.0518094619132484	HLA-G/CALR	2
CC	GO:0005775	vacuolar lumen	45340	174/19594	0.0109267200146891	0.0109267200146891	0.0518094619132484	PRKCD/PRELP	2
CC	GO:0000812	Swr1 complex	45309	13/19594	0.0118804455766587	0.0118804455766587	0.0518094619132484	KAT5	1
CC	GO:0044194	cytolytic granule	45309	13/19594	0.0118804455766587	0.0118804455766587	0.0518094619132484	CALR	1
CC	GO:0030666	endocytic vesicle membrane	45340	194/19594	0.0134446713907165	0.0134446713907165	0.0547221712744951	HLA-G/CALR	2
CC	GO:0031527	filopodium membrane	45309	18/19594	0.0164142518595298	0.0164142518595298	0.0626333294639954	HLA-G	1
CC	GO:0071682	endocytic vesicle lumen	45309	23/19594	0.0209284062850109	0.0209284062850109	0.0655691371492475	CALR	1
CC	GO:0042611	MHC protein complex	45309	25/19594	0.0227285835082595	0.0227285835082595	0.0655691371492475	HLA-G	1
CC	GO:0044322	endoplasmic reticulum quality control compartment	45309	25/19594	0.0227285835082595	0.0227285835082595	0.0655691371492475	CALR	1
CC	GO:0035267	NuA4 histone acetyltransferase complex	45309	26/19594	0.0236274994210219	0.0236274994210219	0.0655691371492475	KAT5	1
CC	GO:0043189	H4/H2A histone acetyltransferase complex	45309	26/19594	0.0236274994210219	0.0236274994210219	0.0655691371492475	KAT5	1
CC	GO:0097346	INO80-type complex	45309	26/19594	0.0236274994210219	0.0236274994210219	0.0655691371492475	KAT5	1
CC	GO:0036019	endolysosome	45309	28/19594	0.025422989044188	0.025422989044188	0.0674843645108882	PRKCD	1
CC	GO:0005790	smooth endoplasmic reticulum	45309	30/19594	0.0272153599856477	0.0272153599856477	0.0692320561038407	CALR	1
CC	GO:1905360	GTPase complex	45309	36/19594	0.0325738116694992	0.0325738116694992	0.0760644476942195	HRAS	1
CC	GO:0034774	secretory granule lumen	45340	322/19594	0.0346358909726144	0.0346358909726144	0.0760644476942195	MIF/PRKCD	2
CC	GO:0060205	cytoplasmic vesicle lumen	45340	325/19594	0.0352283019787629	0.0352283019787629	0.0760644476942195	MIF/PRKCD	2
CC	GO:0031983	vesicle lumen	45340	327/19594	0.0356254741727048	0.0356254741727048	0.0760644476942195	MIF/PRKCD	2
CC	GO:1902562	H4 histone acetyltransferase complex	45309	40/19594	0.0361306126547543	0.0361306126547543	0.0760644476942195	KAT5	1
CC	GO:0030139	endocytic vesicle	45340	342/19594	0.0386604198412752	0.0386604198412752	0.0786773456418935	HLA-G/CALR	2
CC	GO:0000307	cyclin-dependent protein kinase holoenzyme complex	45309	49/19594	0.0440883113524935	0.0440883113524935	0.0868292719336034	CDKN1A	1
CC	GO:0031301	integral component of organelle membrane	45340	382/19594	0.0472199813905185	0.0472199813905185	0.0881572005242443	HLA-G/CALR	2
MF	GO:0140297	DNA-binding transcription factor binding	45461	470/18410	3.835160354259e-06	3.835160354259e-06	0.00024625766485242	SPI1/KAT5/CALR/TP53/HMGA1/ID2	6
MF	GO:0061629	RNA polymerase II-specific DNA-binding transcription factor binding	45430	348/18410	1.64081271092448e-05	1.64081271092448e-05	0.000526787238770489	SPI1/CALR/TP53/HMGA1/ID2	5
MF	GO:0009931	calcium-dependent protein serine/threonine kinase activity	45340	22/18410	0.000206165682146521	0.000206165682146521	0.00362259336479226	PRKCD/MAPKAPK5	2
MF	GO:0010857	calcium-dependent protein kinase activity	45340	23/18410	0.000225669750593616	0.000225669750593616	0.00362259336479226	PRKCD/MAPKAPK5	2
MF	GO:0002020	protease binding	45369	136/18410	0.000296659709420835	0.000296659709420835	0.00380973521572019	MIF/COMP/TP53	3
MF	GO:0002039	p53 binding	45340	66/18410	0.00186625261487087	0.00186625261487087	0.0199721771065128	MAPKAPK5/TP53	2
MF	GO:0031625	ubiquitin protein ligase binding	45369	298/18410	0.00286100522421435	0.00286100522421435	0.026243807319861	CDKN1A/CALR/TP53	3
MF	GO:0044389	ubiquitin-like protein ligase binding	45369	317/18410	0.00340615780649098	0.00340615780649098	0.0273388981836776	CDKN1A/CALR/TP53	3
MF	GO:0051087	chaperone binding	45340	106/18410	0.00473114800188121	0.00473114800188121	0.031237312654985	CALR/TP53	2
MF	GO:0106310	protein serine kinase activity	45369	360/18410	0.00486482738069438	0.00486482738069438	0.031237312654985	PRKCD/MAPK11/MAPKAPK5	3
MF	GO:0042826	histone deacetylase binding	45340	126/18410	0.00661814256860295	0.00661814256860295	0.0321997013417631	SPI1/TP53	2
MF	GO:0004674	protein serine/threonine kinase activity	45369	430/18410	0.00795366053787767	0.00795366053787767	0.0321997013417631	PRKCD/MAPK11/MAPKAPK5	3
MF	GO:0016922	nuclear receptor binding	45340	139/18410	0.00800001885333242	0.00800001885333242	0.0321997013417631	CALR/HMGA1	2
MF	GO:0004712	protein serine/threonine/tyrosine kinase activity	45369	446/18410	0.00879076340520008	0.00879076340520008	0.0321997013417631	PRKCD/MAPK11/MAPKAPK5	3
MF	GO:0001094	TFIID-class transcription factor complex binding	45309	10/18410	0.00973675869546187	0.00973675869546187	0.0321997013417631	TP53	1
MF	GO:0043560	insulin receptor substrate binding	45309	10/18410	0.00973675869546187	0.00973675869546187	0.0321997013417631	PRKCD	1
MF	GO:0005178	integrin binding	45340	156/18410	0.00998606975546748	0.00998606975546748	0.0321997013417631	COMP/CALR	2
MF	GO:0016273	arginine N-methyltransferase activity	45309	11/18410	0.0107054944749989	0.0107054944749989	0.0321997013417631	PRMT6	1
MF	GO:0016274	protein-arginine N-methyltransferase activity	45309	11/18410	0.0107054944749989	0.0107054944749989	0.0321997013417631	PRMT6	1
MF	GO:0097371	MDM2/MDM4 family protein binding	45309	11/18410	0.0107054944749989	0.0107054944749989	0.0321997013417631	TP53	1
MF	GO:0008201	heparin binding	45340	168/18410	0.0115069265399639	0.0115069265399639	0.0321997013417631	COMP/PRELP	2
MF	GO:0004861	cyclin-dependent protein serine/threonine kinase inhibitor activity	45309	12/18410	0.0116733351782675	0.0116733351782675	0.0321997013417631	CDKN1A	1
MF	GO:0097677	STAT family protein binding	45309	12/18410	0.0116733351782675	0.0116733351782675	0.0321997013417631	SPI1	1
MF	GO:0005201	extracellular matrix structural constituent	45340	172/18410	0.0120352982064295	0.0120352982064295	0.0321997013417631	COMP/PRELP	2
MF	GO:0140666	annealing activity	45309	13/18410	0.0126402815836812	0.0126402815836812	0.0324655653307181	TP53	1
MF	GO:0016863	intramolecular oxidoreductase activity, transposing C=C bonds	45309	14/18410	0.0136063344690155	0.0136063344690155	0.0329770652296609	MIF	1
MF	GO:0004707	MAP kinase activity	45309	15/18410	0.0145714946114138	0.0145714946114138	0.0329770652296609	MAPK11	1
MF	GO:0046965	nuclear retinoid X receptor binding	45309	15/18410	0.0145714946114138	0.0145714946114138	0.0329770652296609	HMGA1	1
MF	GO:0001846	opsonin binding	45309	16/18410	0.0155357627873852	0.0155357627873852	0.0329770652296609	CALR	1
MF	GO:0004698	calcium-dependent protein kinase C activity	45309	16/18410	0.0155357627873852	0.0155357627873852	0.0329770652296609	PRKCD	1
MF	GO:0004697	protein kinase C activity	45309	17/18410	0.016499139772806	0.016499139772806	0.0329770652296609	PRKCD	1
MF	GO:0036122	BMP binding	45309	17/18410	0.016499139772806	0.016499139772806	0.0329770652296609	COMP	1
MF	GO:0004708	MAP kinase kinase activity	45309	18/18410	0.0174616263429188	0.0174616263429188	0.0329770652296609	MAPKAPK5	1
MF	GO:0043395	heparan sulfate proteoglycan binding	45309	18/18410	0.0174616263429188	0.0174616263429188	0.0329770652296609	COMP	1
MF	GO:0001848	complement binding	45309	20/18410	0.0193839313350341	0.0193839313350341	0.0347918205521159	CALR	1
MF	GO:0003730	mRNA 3'-UTR binding	45340	222/18410	0.0195062338177437	0.0195062338177437	0.0347918205521159	MIR17/TP53	2
MF	GO:0140416	transcription regulator inhibitor activity	45309	21/18410	0.0203437513043638	0.0203437513043638	0.0353049453646143	ID2	1
MF	GO:0030021	extracellular matrix structural constituent conferring compression resistance	45309	22/18410	0.0213026839530406	0.0213026839530406	0.0354440985980773	PRELP	1
MF	GO:0005539	glycosaminoglycan binding	45340	234/18410	0.0215279320173568	0.0215279320173568	0.0354440985980773	COMP/PRELP	2
MF	GO:0035035	histone acetyltransferase binding	45309	23/18410	0.022260730053152	0.022260730053152	0.0354960228808369	TP53	1
MF	GO:0001091	RNA polymerase II general transcription initiation factor binding	45309	24/18410	0.023217890376154	0.023217890376154	0.0354960228808369	TP53	1
MF	GO:0042974	nuclear retinoic acid receptor binding	45309	24/18410	0.023217890376154	0.023217890376154	0.0354960228808369	HMGA1	1
MF	GO:0042393	histone binding	45340	250/18410	0.0243542678056339	0.0243542678056339	0.0363674500891963	KAT5/PRMT6	2
MF	GO:0051019	mitogen-activated protein kinase binding	45309	26/18410	0.0251295567735133	0.0251295567735133	0.0364102500605478	MAPKAPK5	1
MF	GO:0004683	calmodulin-dependent protein kinase activity	45309	27/18410	0.0260840643876383	0.0260840643876383	0.0364102500605478	MAPKAPK5	1
MF	GO:0050681	nuclear androgen receptor binding	45309	27/18410	0.0260840643876383	0.0260840643876383	0.0364102500605478	CALR	1
MF	GO:0003713	transcription coactivator activity	45340	266/18410	0.0273256670897818	0.0273256670897818	0.0368088036796717	KAT5/HMGA1	2
MF	GO:1901681	sulfur compound binding	45340	267/18410	0.0275160893080825	0.0275160893080825	0.0368088036796717	COMP/PRELP	2
MF	GO:0051721	protein phosphatase 2A binding	45309	30/18410	0.028942294117222	0.028942294117222	0.0379265293480246	TP53	1
MF	GO:0030291	protein serine/threonine kinase inhibitor activity	45309	33/18410	0.031792600292487	0.031792600292487	0.039713068026479	CDKN1A	1
MF	GO:0030332	cyclin binding	45309	34/18410	0.0327409451362995	0.0327409451362995	0.039713068026479	CDKN1A	1
MF	GO:0097718	disordered domain specific binding	45309	35/18410	0.0336884126475936	0.0336884126475936	0.039713068026479	TP53	1
MF	GO:0000217	DNA secondary structure binding	45309	36/18410	0.0346350035903062	0.0346350035903062	0.039713068026479	HMGA1	1
MF	GO:0004402	histone acetyltransferase activity	45309	36/18410	0.0346350035903062	0.0346350035903062	0.039713068026479	KAT5	1
MF	GO:0042056	chemoattractant activity	45309	36/18410	0.0346350035903062	0.0346350035903062	0.039713068026479	MIF	1
MF	GO:0043394	proteoglycan binding	45309	36/18410	0.0346350035903062	0.0346350035903062	0.039713068026479	COMP	1
MF	GO:0042605	peptide antigen binding	45309	37/18410	0.0355807187277491	0.0355807187277491	0.040081696073734	HLA-G	1
MF	GO:0061733	peptide-lysine-N-acetyltransferase activity	45309	38/18410	0.0365255588226109	0.0365255588226109	0.0404366440685892	KAT5	1
MF	GO:0003925	G protein activity	45309	40/18410	0.0384126169322356	0.0384126169322356	0.0408437666512664	HRAS	1
MF	GO:0001227	DNA-binding transcription repressor activity, RNA polymerase II-specific	45340	321/18410	0.0385826835125791	0.0385826835125791	0.0408437666512664	SPI1/TP53	2
MF	GO:0042277	peptide binding	45340	322/18410	0.0388015783187031	0.0388015783187031	0.0408437666512664	HLA-G/CALR	2
MF	GO:0001217	DNA-binding transcription repressor activity	45340	325/18410	0.0394611846724478	0.0394611846724478	0.0408681199493942	SPI1/TP53	2
MF	GO:0001046	core promoter sequence-specific DNA binding	45309	42/18410	0.0402961840082462	0.0402961840082462	0.0410704632331331	TP53	1
MF	GO:0044183	protein folding chaperone	45309	43/18410	0.0412366603087606	0.0412366603087606	0.041372307217671	CALR	1
MF	GO:0004715	non-membrane spanning protein tyrosine kinase activity	45309	45/18410	0.0431150022296083	0.0431150022296083	0.0425913382349167	PRKCD	1
MF	GO:0034212	peptide N-acetyltransferase activity	45309	46/18410	0.0440528693660016	0.0440528693660016	0.042858453450177	KAT5	1
MF	GO:0016538	cyclin-dependent protein serine/threonine kinase regulator activity	45309	50/18410	0.0477956634098694	0.0477956634098694	0.0451321279876476	CDKN1A	1
MF	GO:0016860	intramolecular oxidoreductase activity	45309	50/18410	0.0477956634098694	0.0477956634098694	0.0451321279876476	MIF	1
MF	GO:0140296	general transcription initiation factor binding	45309	52/18410	0.0496618663064126	0.0496618663064126	0.0462147039617264	TP53	1

## Sheet: KEGG
Supplementary Table 2 List of GO items and KEGG pathways enriched of AF-MAMRGs
ID	Description	BgRatio	pvalue	p.adjust	qvalue	geneID	Count
hsa05166	Human T-cell leukemia virus 1 infection	224/8768	9.7457814355324e-09	9.7457814355324e-09	7.79662514842592e-07	CDKN1A/HRAS/SPI1/KAT5/HLA-G/CALR/TP53	7
hsa05163	Human cytomegalovirus infection	226/8768	4.04928092262959e-07	4.04928092262959e-07	1.61971236905184e-05	CDKN1A/HRAS/HLA-G/MAPK11/CALR/TP53	6
hsa04218	Cellular senescence	157/8768	1.97974780898982e-06	1.97974780898982e-06	5.27932749063951e-05	CDKN1A/HRAS/HLA-G/MAPK11/TP53	5
hsa05167	Kaposi sarcoma-associated herpesvirus infection	196/8768	5.90110827126682e-06	5.90110827126682e-06	0.000114847795919621	CDKN1A/HRAS/HLA-G/MAPK11/TP53	5
hsa05169	Epstein-Barr virus infection	204/8768	7.17798724497628e-06	7.17798724497628e-06	0.000114847795919621	CDKN1A/HLA-G/MAPK11/CALR/TP53	5
hsa01522	Endocrine resistance	99/8768	1.01134533666244e-05	1.01134533666244e-05	0.000134846044888325	CDKN1A/HRAS/MAPK11/TP53	4
hsa05216	Thyroid cancer	37/8768	1.92193135923246e-05	1.92193135923246e-05	0.000216894187488126	CDKN1A/HRAS/TP53	3
hsa04722	Neurotrophin signaling pathway	120/8768	2.16894187488126e-05	2.16894187488126e-05	0.000216894187488126	HRAS/PRKCD/MAPK11/TP53	4
hsa05219	Bladder cancer	41/8768	2.62775683791225e-05	2.62775683791225e-05	0.0002335783855922	CDKN1A/HRAS/TP53	3
hsa05161	Hepatitis B	163/8768	7.22145490927137e-05	7.22145490927137e-05	0.000526063159233578	CDKN1A/HRAS/MAPK11/TP53	4
hsa05165	Human papillomavirus infection	333/8768	7.67222042273608e-05	7.67222042273608e-05	0.000526063159233578	CDKN1A/HRAS/COMP/HLA-G/TP53	5
hsa05213	Endometrial cancer	59/8768	7.89094738850368e-05	7.89094738850368e-05	0.000526063159233578	CDKN1A/HRAS/TP53	3
hsa05202	Transcriptional misregulation in cancer	193/8768	0.000139251956967613	0.000139251956967613	0.000740269851436201	CDKN1A/SPI1/TP53/ID2	4
hsa05218	Melanoma	73/8768	0.000149166820248822	0.000149166820248822	0.000740269851436201	CDKN1A/HRAS/TP53	3
hsa05223	Non-small cell lung cancer	73/8768	0.000149166820248822	0.000149166820248822	0.000740269851436201	CDKN1A/HRAS/TP53	3
hsa05214	Glioma	76/8768	0.000168169459273641	0.000168169459273641	0.000740269851436201	CDKN1A/HRAS/TP53	3
hsa05205	Proteoglycans in cancer	204/8768	0.000172527019757291	0.000172527019757291	0.000740269851436201	CDKN1A/HRAS/MAPK11/TP53	4
hsa05220	Chronic myeloid leukemia	77/8768	0.000174837042199969	0.000174837042199969	0.000740269851436201	CDKN1A/HRAS/TP53	3
hsa05203	Viral carcinogenesis	205/8768	0.000175814089716098	0.000175814089716098	0.000740269851436201	CDKN1A/HRAS/HLA-G/TP53	4
hsa05170	Human immunodeficiency virus 1 infection	213/8768	0.000203773969698411	0.000203773969698411	0.000815095878793643	HRAS/HLA-G/MAPK11/CALR	4
hsa05210	Colorectal cancer	87/8768	0.000251175344754685	0.000251175344754685	0.000956858456208323	CDKN1A/HRAS/TP53	3
hsa04912	GnRH signaling pathway	93/8768	0.000305925352973485	0.000305925352973485	0.00111245582899449	HRAS/PRKCD/MAPK11	3
hsa05215	Prostate cancer	98/8768	0.000357032526886704	0.000357032526886704	0.00124185226743202	CDKN1A/HRAS/TP53	3
hsa04933	AGE-RAGE signaling pathway in diabetic complications	101/8768	0.000390190263750451	0.000390190263750451	0.0013006342125015	HRAS/PRKCD/MAPK11	3
hsa04625	C-type lectin receptor signaling pathway	105/8768	0.000437409000058605	0.000437409000058605	0.00139970880018754	HRAS/PRKCD/MAPK11	3
hsa04071	Sphingolipid signaling pathway	122/8768	0.000678908330705166	0.000678908330705166	0.00208894870986205	HRAS/MAPK11/TP53	3
hsa05206	MicroRNAs in cancer	312/8768	0.000871527278023494	0.000871527278023494	0.00249463663205051	CDKN1A/HRAS/MIR17/TP53	4
hsa04068	FoxO signaling pathway	133/8768	0.00087312282121768	0.00087312282121768	0.00249463663205051	CDKN1A/HRAS/MAPK11	3
hsa04550	Signaling pathways regulating pluripotency of stem cells	144/8768	0.0010996581796923	0.0010996581796923	0.00303353980604772	HRAS/MAPK11/ID2	3
hsa05224	Breast cancer	148/8768	0.00119044327357102	0.00119044327357102	0.00317451539618939	CDKN1A/HRAS/TP53	3
hsa05226	Gastric cancer	150/8768	0.00123756766877707	0.00123756766877707	0.00319372301619889	CDKN1A/HRAS/TP53	3
hsa04145	Phagosome	159/8768	0.00146426981642873	0.00146426981642873	0.00354974500952419	COMP/HLA-G/CALR	3
hsa05160	Hepatitis C	159/8768	0.00146426981642873	0.00146426981642873	0.00354974500952419	CDKN1A/HRAS/TP53	3
hsa04151	PI3K-Akt signaling pathway	362/8768	0.00151864310628708	0.00151864310628708	0.00357327789714607	CDKN1A/HRAS/COMP/TP53	4
hsa05225	Hepatocellular carcinoma	170/8768	0.00177501165408167	0.00177501165408167	0.00405716949504382	CDKN1A/HRAS/TP53	3
hsa04370	VEGF signaling pathway	60/8768	0.00342197777864494	0.00342197777864494	0.00759529213056089	HRAS/MAPK11	2
hsa05417	Lipid and atherosclerosis	216/8768	0.00351282261038441	0.00351282261038441	0.00759529213056089	HRAS/MAPK11/TP53	3
hsa05217	Basal cell carcinoma	63/8768	0.00376631876363034	0.00376631876363034	0.00792909213395861	CDKN1A/TP53	2
hsa05208	Chemical carcinogenesis - reactive oxygen species	226/8768	0.00399158741427706	0.00399158741427706	0.00818787161902987	HRAS/PRKCD/MAPK11	3
hsa05221	Acute myeloid leukemia	68/8768	0.00437475325266011	0.00437475325266011	0.00865515102215593	HRAS/SPI1	2
hsa04664	Fc epsilon RI signaling pathway	69/8768	0.00450157901142845	0.00450157901142845	0.00865515102215593	HRAS/MAPK11	2
hsa05211	Renal cell carcinoma	70/8768	0.00463010712361913	0.00463010712361913	0.00865515102215593	CDKN1A/HRAS	2
hsa04917	Prolactin signaling pathway	71/8768	0.00476033306218576	0.00476033306218576	0.00865515102215593	HRAS/MAPK11	2
hsa05230	Central carbon metabolism in cancer	71/8768	0.00476033306218576	0.00476033306218576	0.00865515102215593	HRAS/TP53	2
hsa01524	Platinum drug resistance	75/8768	0.00529812481678275	0.00529812481678275	0.0090198814056254	CDKN1A/TP53	2
hsa04115	p53 signaling pathway	75/8768	0.00529812481678275	0.00529812481678275	0.0090198814056254	CDKN1A/TP53	2
hsa05131	Shigellosis	250/8768	0.00529918032580492	0.00529918032580492	0.0090198814056254	PRKCD/MAPK11/TP53	3
hsa05212	Pancreatic cancer	77/8768	0.00557709053132233	0.00557709053132233	0.00929515088553722	CDKN1A/TP53	2
hsa04612	Antigen processing and presentation	81/8768	0.0061549826077728	0.0061549826077728	0.0100489511963638	HLA-G/CALR	2
hsa04211	Longevity regulating pathway	90/8768	0.00755124969057881	0.00755124969057881	0.0118450975538491	HRAS/TP53	2
hsa05235	PD-L1 expression and PD-1 checkpoint pathway in cancer	90/8768	0.00755124969057881	0.00755124969057881	0.0118450975538491	HRAS/MAPK11	2
hsa05222	Small cell lung cancer	93/8768	0.008045790837319	0.008045790837319	0.0123781397497215	CDKN1A/TP53	2
hsa04750	Inflammatory mediator regulation of TRP channels	99/8768	0.00907784485569626	0.00907784485569626	0.0137024073293528	PRKCD/MAPK11	2
hsa05142	Chagas disease	103/8768	0.00979733749896517	0.00979733749896517	0.014514574072541	MAPK11/CALR	2
hsa04137	Mitophagy - animal	105/8768	0.0101664178509375	0.0101664178509375	0.0147875168740909	HRAS/TP53	2
hsa04660	T cell receptor signaling pathway	122/8768	0.0135495980332088	0.0135495980332088	0.0186891007354604	HRAS/MAPK11	2
hsa04919	Thyroid hormone signaling pathway	122/8768	0.0135495980332088	0.0135495980332088	0.0186891007354604	HRAS/TP53	2
hsa04935	Growth hormone synthesis, secretion and action	122/8768	0.0135495980332088	0.0135495980332088	0.0186891007354604	HRAS/MAPK11	2
hsa04926	Relaxin signaling pathway	130/8768	0.0152902436580263	0.0152902436580263	0.020732533773595	HRAS/MAPK11	2
hsa04210	Apoptosis	136/8768	0.0166563370774983	0.0166563370774983	0.0218443764950797	HRAS/TP53	2
hsa04650	Natural killer cell mediated cytotoxicity	136/8768	0.0166563370774983	0.0166563370774983	0.0218443764950797	HRAS/HLA-G	2
hsa04915	Estrogen signaling pathway	139/8768	0.0173585552090429	0.0173585552090429	0.0223981357536037	HRAS/PRKCD	2
hsa05418	Fluid shear stress and atherosclerosis	141/8768	0.017833727471135	0.017833727471135	0.0226460031379492	MAPK11/TP53	2
hsa04380	Osteoclast differentiation	143/8768	0.0183144839122993	0.0183144839122993	0.0228931048903741	SPI1/MAPK11	2
hsa04921	Oxytocin signaling pathway	155/8768	0.0213145154639167	0.0213145154639167	0.0262332498017437	CDKN1A/HRAS	2
hsa04148	Efferocytosis	157/8768	0.0218334761235416	0.0218334761235416	0.0263820395729325	MAPK11/CALR	2
hsa04110	Cell cycle	158/8768	0.0220949581423309	0.0220949581423309	0.0263820395729325	CDKN1A/TP53	2
hsa00360	Phenylalanine metabolism	16/8768	0.0234805175449185	0.0234805175449185	0.0276241382881395	MIF	1
hsa04630	JAK-STAT signaling pathway	168/8768	0.0247822546636897	0.0247822546636897	0.0286378830425412	CDKN1A/HRAS	2
hsa04140	Autophagy - animal	169/8768	0.0250581476622235	0.0250581476622235	0.0286378830425412	HRAS/PRKCD	2
hsa04062	Chemokine signaling pathway	193/8768	0.032057115754944	0.032057115754944	0.0361206938083876	HRAS/PRKCD	2
hsa04510	Focal adhesion	203/8768	0.0351799662199456	0.0351799662199456	0.0390888513554952	HRAS/COMP	2
hsa05415	Diabetic cardiomyopathy	205/8768	0.0358185980525297	0.0358185980525297	0.0392532581397586	PRKCD/MAPK11	2
hsa04015	Rap1 signaling pathway	212/8768	0.0380900115255546	0.0380900115255546	0.0411783908384374	HRAS/MAPK11	2
hsa04714	Thermogenesis	235/8768	0.0459368807282378	0.0459368807282378	0.0489993394434537	HRAS/MAPK11	2
