# Supplementary material for: Integrated bioinformatic analysis reveals the underlying mitochondria-associated endoplasmic reticulum membranes-related biomarkers for atrial fibrillation
Source: Front Physiol. 2025 Sep 9;16:1647275. doi: 10.3389/fphys.2025.1647275 (PMC12454065; doi:10.3389/fphys.2025.1647275)
Supplement: Supplementary file 2 [file Table3.xlsx]

## Sheet: GSEA-TP53
Supplementary Table 3 List of KEGG pathways enriched through GSEA and list of HALLMARK pathways enriched through GSVAList of KEGG pathways enriched through GSEA and list of HALLMARK pathways enriched through GSVA
	ID	Description	setSize	enrichmentScore	NES	pvalue	p.adjust	qvalue	rank	leading_edge	core_enrichment
KEGG_CYTOKINE_CYTOKINE_RECEPTOR_INTERACTION	KEGG_CYTOKINE_CYTOKINE_RECEPTOR_INTERACTION	KEGG_CYTOKINE_CYTOKINE_RECEPTOR_INTERACTION	262	0.305067506627269	1.62990699906613	3.02890706644011e-07	3.02890706644011e-07	4.6868351449126e-05	9588	tags=68%	list=48%	signal=35%	CCR5/CD40/FLT3LG/CD40LG/TNFRSF4/TNFRSF8/IL4R/TNFSF13/TGFB1/IL3RA/CXCR3/IL2RB/RELT/TNFSF12/CSF2RA/NGFR/CCL20/CCL4/CX3CL1/IL3/CCL22/CXCR6/CSF1R/CXCL16/CSF2/CCL2/IL21R/XCL1/PF4/CTF1/CCL5/IL11/CSF1/CCR1/CCR8/CD27/TNFRSF13C/LTA/TNFRSF1A/LTB/PLEKHO2/CSF3/CD70/TNFSF8/CCR10/XCL2/CLCF1/CCL26/IL17RA/TNFRSF9/LIF/INHBB/CRLF2/OSM/TNFRSF1B/IL10RA/AMHR2/CCL11/TNFRSF6B/IFNA21/VEGFB/IL2RG/PDGFB/CCR4/TNFRSF10A/IL2…
KEGG_HEMATOPOIETIC_CELL_LINEAGE	KEGG_HEMATOPOIETIC_CELL_LINEAGE	KEGG_HEMATOPOIETIC_CELL_LINEAGE	87	0.397166817856896	1.93025243925435	2.59937266116413e-06	2.59937266116413e-06	0.000201109358521646	7438	tags=69%	list=38%	signal=43%	CD1E/CD4/ITGA3/FLT3LG/FCGR1A/IL4R/CD8A/CD38/IL3RA/CD33/CSF2RA/CD14/GP9/IL3/CD1C/CD37/CD2/CSF1R/CSF2/CD1B/CD34/FCER2/IL11/CSF1/HLA-DRA/CSF3/CD8B/CD3D/ITGA2B/CD3E/CD7/IL1R2/IL9R/ITGA5/ANPEP/ITGA4/IL7R/GP1BB/CD1D/CD3G/CSF3R/IL1A/IL2RA/CR1/CD22/CD5/EPO/GYPA/FLT3/IL4/ITGAM/CD1A/THPO/IL1B/CD19/ITGB3/CR2/ITGA2/IL5RA/KIT
KEGG_NEUROACTIVE_LIGAND_RECEPTOR_INTERACTION	KEGG_NEUROACTIVE_LIGAND_RECEPTOR_INTERACTION	KEGG_NEUROACTIVE_LIGAND_RECEPTOR_INTERACTION	271	0.289627577650632	1.5501357165121	6.87825982753889e-06	6.87825982753889e-06	0.000354773401630953	10531	tags=70%	list=53%	signal=33%	PTGIR/P2RX4/CHRNB1/S1PR5/LTB4R2/P2RY6/AVPR2/HCRTR1/OPRD1/GHSR/MTNR1B/GLRA2/HRH3/F2/FPR3/GABRD/DRD2/APLNR/TAAR5/C3AR1/CTSG/CHRNA4/P2RX1/TBXA2R/ADRB3/S1PR2/LPAR2/GRIN1/SSTR4/HTR5A/NPBWR1/AVPR1B/GRM4/LTB4R/NTSR2/DRD4/CYSLTR2/GABRA1/PTAFR/NTSR1/DRD3/MCHR1/CNR1/P2RY11/ADRA2B/GRPR/NPFFR1/GRM2/ADRA1D/GCGR/SSTR3/HRH2/GALR3/CHRND/PRSS1/CHRM4/TSPO/PTGER1/PTGER2/ADORA3/GLP2R/VIPR1/LHB/BDKRB2/GRIN2B/TACR1/GA…
KEGG_CELL_ADHESION_MOLECULES_CAMS	KEGG_CELL_ADHESION_MOLECULES_CAMS	KEGG_CELL_ADHESION_MOLECULES_CAMS	130	0.341216660183901	1.73126361812117	1.54985538723361e-05	1.54985538723361e-05	0.000599549320850898	8358	tags=63%	list=42%	signal=37%	HLA-DOB/CD40/PDCD1LG2/CD4/SDC3/ITGB7/ITGAL/CD40LG/NRXN2/CNTNAP1/ICOSLG/HLA-G/CD8A/CLDN3/ITGB2/CD86/SELPLG/CLDN7/CD2/HLA-DQA2/PDCD1/CD34/CNTN2/MAG/HLA-DRA/SIGLEC1/CD6/CD8B/CDH15/CLDN16/CTLA4/SELL/ESAM/CDH3/CLDN15/L1CAM/MPZL1/HLA-B/CDH4/CLDN6/HLA-DMA/SPN/HLA-A/HLA-DOA/CLDN17/CLDN4/NRCAM/ICAM3/SDC1/CNTNAP2/HLA-C/NLGN3/HLA-F/ITGA4/HLA-E/CLDN9/CADM3/ICAM2/SELP/HLA-DMB/CD22/ICOS/CLDN2/CLDN19/ICAM1/ITGA…
KEGG_LEISHMANIA_INFECTION	KEGG_LEISHMANIA_INFECTION	KEGG_LEISHMANIA_INFECTION	72	0.366396834045922	1.72874959984915	0.000257983735483875	0.000257983735483875	0.00798391770865886	9370	tags=74%	list=47%	signal=39%	HLA-DOB/MAPK3/MARCKSL1/CYBA/NCF4/FCGR1A/TGFB1/TAB1/NFKBIB/NCF1/FCGR2C/ITGB2/MAPK11/IRAK4/HLA-DQA2/TLR2/ELK1/NFKB1/HLA-DRA/MAPK12/MYD88/FCGR2A/PTPN6/HLA-DMA/HLA-DOA/ITGA4/PRKCB/NCF2/IL1A/IFNGR2/HLA-DMB/CR1/RELA/MAPK13/NOS2/IL10/TLR4/FCGR3A/FOS/IL4/ITGAM/HLA-DQA1/IL1B/HLA-DPB1/FCGR3B/TNF/TGFB2/C3/TAB2/HLA-DQB1/HLA-DRB1/TGFB3/TRAF6
KEGG_CITRATE_CYCLE_TCA_CYCLE	KEGG_CITRATE_CYCLE_TCA_CYCLE	KEGG_CITRATE_CYCLE_TCA_CYCLE	30	-0.338924	-2.36865	0.000447368162283586	0.000447368162283586	0.0115373894483662	1755	tags=50%	list=9%	signal=46%	DLST/SDHC/IDH3A/FH/MDH2/PDHA1/SDHB/ACO2/SDHD/IDH3B/PDHB/ACO1/SDHA/SUCLG1/DLD
KEGG_BASAL_CELL_CARCINOMA	KEGG_BASAL_CELL_CARCINOMA	KEGG_BASAL_CELL_CARCINOMA	54	0.37365158319738	1.70990040065132	0.00084974052501406	0.00084974052501406	0.0187837379213634	8992	tags=69%	list=45%	signal=38%	TP53/APC2/WNT11/PTCH2/GLI1/WNT4/AXIN1/BMP4/WNT5B/STK36/FZD9/FZD2/LEF1/SMO/WNT8B/SHH/WNT16/TCF7L1/FZD8/WNT10B/WNT10A/WNT7A/GLI2/TCF7/FZD10/WNT3/SUFU/CTNNB1/WNT2B/BMP2/DVL2/WNT9A/WNT7B/WNT6/WNT2/WNT9B/GLI3
KEGG_CHEMOKINE_SIGNALING_PATHWAY	KEGG_CHEMOKINE_SIGNALING_PATHWAY	KEGG_CHEMOKINE_SIGNALING_PATHWAY	185	0.273764042664949	1.42459321427525	0.00124255613114105	0.00124255613114105	0.0223797786214646	8577	tags=57%	list=43%	signal=33%	ARRB2/CCR5/AKT1/ELMO1/MAPK3/GRK6/PRKCD/NFKBIB/VAV1/NCF1/CXCR3/PTK2B/GNAI2/GNGT2/CCL20/CCL4/CX3CL1/DOCK2/CCL22/CXCR6/CXCL16/CCL2/RAC2/XCL1/PF4/CCL5/PLCB2/NFKB1/CCR1/CCR8/HCK/CCR10/XCL2/PRKACG/VAV2/CCL26/PLCB3/SHC2/ADCY3/ADCY8/WAS/ADCY4/ADCY6/CCL11/GNB3/GSK3A/PIK3R5/CCR4/GNB2/CXCR5/FGR/CCL24/CCL19/CCR7/PIK3R2/PREX1/CCL28/PRKCB/CCL14/CXCR4/JAK3/CCL13/CXCL10/STAT5B/RELA/CCL3/CCL3L1/CCL3L3/PPBP/GNG8/C…
KEGG_SYSTEMIC_LUPUS_ERYTHEMATOSUS	KEGG_SYSTEMIC_LUPUS_ERYTHEMATOSUS	KEGG_SYSTEMIC_LUPUS_ERYTHEMATOSUS	57	0.368419068780484	1.69478678391163	0.00130168100145253	0.00130168100145253	0.0223797786214646	9051	tags=70%	list=46%	signal=38%	HLA-DOB/ACTN4/CD40/CD40LG/FCGR1A/FCGR2C/CD86/C1QC/HLA-DQA2/CTSG/HLA-DRA/C1QA/TRIM21/FCGR2A/C8A/HLA-DMA/HLA-DOA/GRIN2B/FCGR2B/C1QB/HLA-DMB/ELANE/ACTN3/C1R/IL10/FCGR3A/SNRPB/C1S/HLA-DQA1/C5/HLA-DPB1/SNRPD1/FCGR3B/C8G/TNF/CD28/C8B/C3/HLA-DQB1/HLA-DRB1
KEGG_INTESTINAL_IMMUNE_NETWORK_FOR_IGA_PRODUCTION	KEGG_INTESTINAL_IMMUNE_NETWORK_FOR_IGA_PRODUCTION	KEGG_INTESTINAL_IMMUNE_NETWORK_FOR_IGA_PRODUCTION	48	0.380701760963583	1.70868169325807	0.00177035891011847	0.00177035891011847	0.0273939747144648	10462	tags=83%	list=53%	signal=39%	HLA-DOB/CD40/ITGB7/CD40LG/TNFSF13/TGFB1/ICOSLG/CD86/HLA-DQA2/TNFRSF13C/HLA-DRA/CCR10/HLA-DMA/HLA-DOA/LTBR/CCL28/ITGA4/CXCR4/TNFSF13B/HLA-DMB/ICOS/CCL27/MAP3K14/IL10/TNFRSF17/IL4/HLA-DQA1/CXCL12/HLA-DPB1/AICDA/CD28/HLA-DQB1/TNFRSF13B/HLA-DRB1/IL15RA/CCL25/IL6/HLA-DPA1/PIGR/MADCAM1
KEGG_GLYCEROPHOSPHOLIPID_METABOLISM	KEGG_GLYCEROPHOSPHOLIPID_METABOLISM	KEGG_GLYCEROPHOSPHOLIPID_METABOLISM	69	0.346916105650009	1.63040451473105	0.00194826039575246	0.00194826039575246	0.0274061510215897	7658	tags=52%	list=39%	signal=32%	PLA2G15/AGPAT1/PLD2/PCYT2/LPCAT1/CHAT/DGKZ/PISD/PLA2G2D/PEMT/CHKA/LPCAT3/PLA2G3/LCAT/PHOSPHO1/PTDSS2/DGKA/JMJD7-PLA2G4B/PLA2G4B/ACHE/PGS1/MBOAT1/PLA2G4A/PLA2G2E/PLA2G6/CHKB/MBOAT7/LPCAT4/AGPAT4/PLA2G10/AGPAT2/ETNK2/ADPRM/GPAT2/PLA2G2A/GPD1
KEGG_FC_GAMMA_R_MEDIATED_PHAGOCYTOSIS	KEGG_FC_GAMMA_R_MEDIATED_PHAGOCYTOSIS	KEGG_FC_GAMMA_R_MEDIATED_PHAGOCYTOSIS	92	0.316444161220877	1.54727411958286	0.00283036291304865	0.00283036291304865	0.0364967849314168	8503	tags=59%	list=43%	signal=34%	AKT1/ARPC4/MAPK3/MARCKSL1/INPP5D/PLD2/FCGR1A/PRKCD/RPS6KB2/VAV1/NCF1/DNM2/LAT/FCGR2C/ASAP3/DOCK2/LIMK1/SYK/DNM1/RAC2/ARPC1B/HCK/SPHK2/PLA2G4F/VAV2/WASF2/PRKCG/WAS/FCGR2A/PIK3R5/SPHK1/MARCKS/FCGR2B/PLA2G4B/PIK3R2/PRKCB/PLA2G4A/ARPC3/PLA2G6/PIP5K1C/FCGR3A/PLCG1/VASP/CRK/ARPC2/PIP4K2B/GAB2/LIMK2/PLA2G4D/LYN/PIP5K1A/ARPC1A/AKT2/PIK3CD
KEGG_PROPANOATE_METABOLISM	KEGG_PROPANOATE_METABOLISM	KEGG_PROPANOATE_METABOLISM	31	-0.296813	-1.98783	0.00327900309179718	0.00327900309179718	0.0390294295136992	7561	tags=84%	list=38%	signal=52%	ACACA/MCEE/HADHA/ACSS2/LDHB/ALDH7A1/LDHA/ACSS3/ECHS1/ALDH9A1/LDHAL6B/ACACB/HIBCH/SUCLA2/ALDH2/SUCLG2/ALDH3A2/ALDH6A1/ABAT/ACADM/EHHADH/MLYCD/PCCB/ACAT1/SUCLG1/PCCA
KEGG_PRIMARY_IMMUNODEFICIENCY	KEGG_PRIMARY_IMMUNODEFICIENCY	KEGG_PRIMARY_IMMUNODEFICIENCY	35	0.408579701226907	1.73606043775035	0.00463813887308508	0.00463813887308508	0.0512636401762035	9749	tags=86%	list=49%	signal=44%	CD40/CD4/CD40LG/CD8A/TAP1/BTK/BLNK/TNFRSF13C/RFXANK/CD8B/CD3D/ZAP70/LCK/CIITA/CD3E/IL2RG/IL7R/JAK3/ADA/AIRE/ICOS/CD79A/IKBKG/CD19/DCLRE1C/AICDA/IGLL1/TNFRSF13B/RFX5/RFXAP
KEGG_GRAFT_VERSUS_HOST_DISEASE	KEGG_GRAFT_VERSUS_HOST_DISEASE	KEGG_GRAFT_VERSUS_HOST_DISEASE	41	0.375645694632123	1.64023417837375	0.00704429827420668	0.00704429827420668	0.0711923788150816	10191	tags=83%	list=51%	signal=40%	HLA-DOB/HLA-G/CD86/HLA-DQA2/PRF1/KIR2DL1/HLA-DRA/KLRD1/HLA-B/HLA-DMA/KIR2DL3/HLA-A/KIR2DL2/HLA-DOA/HLA-C/KIR3DL1/HLA-F/HLA-E/KIR3DL2/IL1A/HLA-DMB/HLA-DQA1/IL1B/HLA-DPB1/KIR2DL5A/FAS/TNF/CD28/HLA-DQB1/HLA-DRB1/GZMB/IL6/HLA-DPA1/FASLG
KEGG_ARACHIDONIC_ACID_METABOLISM	KEGG_ARACHIDONIC_ACID_METABOLISM	KEGG_ARACHIDONIC_ACID_METABOLISM	55	0.339442113176533	1.55339250491483	0.00736138882985877	0.00736138882985877	0.0711923788150816	8707	tags=67%	list=44%	signal=38%	CBR1/GGT5/PTGES2/LTC4S/PLA2G2D/ALOX5/GPX1/ALOX12B/PLA2G3/CBR3/GPX5/PTGES/GGT7/GGT1/GPX4/CYP4F2/JMJD7-PLA2G4B/PLA2G4B/HPGDS/PTGS1/TBXAS1/EPHX2/PLA2G4A/PLA2G2E/PLA2G6/PLA2G10/GPX2/AKR1C3/PLA2G2A/GGT6/CYP4A22/CYP4F3/ALOX15B/GPX7/CYP2B6/CYP2C18/PTGDS
KEGG_ALPHA_LINOLENIC_ACID_METABOLISM	KEGG_ALPHA_LINOLENIC_ACID_METABOLISM	KEGG_ALPHA_LINOLENIC_ACID_METABOLISM	17	0.465075665513414	1.65466648641106	0.0135633054085773	0.0135633054085773	0.123455473378381	7442	tags=59%	list=38%	signal=37%	FADS2/PLA2G2D/PLA2G3/JMJD7-PLA2G4B/PLA2G4B/PLA2G4A/PLA2G2E/PLA2G6/PLA2G10/PLA2G2A
KEGG_MAPK_SIGNALING_PATHWAY	KEGG_MAPK_SIGNALING_PATHWAY	KEGG_MAPK_SIGNALING_PATHWAY	264	0.234013043506537	1.25136326469437	0.015470331697051	0.015470331697051	0.132990570729035	8675	tags=50%	list=44%	signal=28%	TP53/ARRB2/AKT1/RPS6KA1/MAPK3/DAXX/FLNA/TAOK2/MAP2K2/TGFB1/TAB1/CACNB1/MAPK8IP3/MAPK11/CD14/MAPK8IP1/RPS6KA4/CACNA1F/MAP3K12/FGF23/TRAF2/CACNG1/FGF22/PLA2G2D/FLNB/FGF8/ELK1/RAC2/RASGRP4/MAP4K1/PPP5C/CDC25B/NFKB1/MAP4K2/TNFRSF1A/FGF17/NGF/CHP2/MAPK12/PRKACG/PRKCG/CACNB4/MAPK7/FGF18/MAP3K11/CACNA1B/CACNA1S/PLA2G3/HSPA6/PDGFB/FGF21/HSPB1/MAP2K7/DUSP5/DUSP8/RRAS/IL1R2/NTF3/FGF10/CACNA2D4/FGFR4/JMJD7-…
KEGG_NATURAL_KILLER_CELL_MEDIATED_CYTOTOXICITY	KEGG_NATURAL_KILLER_CELL_MEDIATED_CYTOTOXICITY	KEGG_NATURAL_KILLER_CELL_MEDIATED_CYTOTOXICITY	135	0.26258066774222	1.33369718744712	0.0163714885354388	0.0163714885354388	0.133330128238753	9323	tags=61%	list=47%	signal=33%	MAPK3/ITGAL/LCP2/SH2D1A/MAP2K2/HLA-G/HCST/VAV1/LAT/PTK2B/ITGB2/CD48/KIR2DS5/CSF2/SYK/RAC2/PRF1/FCER1G/KIR2DL1/CHP2/KIR2DS4/VAV2/PRKCG/SHC2/NCR1/NCR3/KLRD1/ULBP3/PTPN6/ZAP70/LCK/IFNA21/CD247/PIK3R5/KIR2DS3/TNFRSF10A/HLA-B/RAET1E/KIR2DL3/HLA-A/TNFRSF10C/KIR2DL2/TYROBP/KLRK1/HLA-C/KIR3DL1/PIK3R2/PRKCB/HLA-E/KIR3DL2/KIR2DS1/NFATC4/ICAM2/IFNGR2/IFNB1/ULBP2/CD244/FCGR3A/SH3BP2/ICAM1/KIR2DL4/PLCG1/HRAS/…
KEGG_TYPE_I_DIABETES_MELLITUS	KEGG_TYPE_I_DIABETES_MELLITUS	KEGG_TYPE_I_DIABETES_MELLITUS	43	0.349246289438187	1.5419359590976	0.0234443384521909	0.0234443384521909	0.168785195758856	10191	tags=79%	list=51%	signal=39%	HLA-DOB/HLA-G/CD86/HLA-DQA2/INS/PRF1/LTA/HLA-DRA/GAD1/HLA-B/HLA-DMA/HLA-A/HLA-DOA/PTPRN2/HLA-C/HLA-F/HLA-E/IL1A/HLA-DMB/PTPRN/HLA-DQA1/IL1B/HLA-DPB1/FAS/TNF/CD28/HLA-DQB1/HLA-DRB1/GAD2/GZMB/CPE/IL12A/HLA-DPA1/FASLG
KEGG_ALLOGRAFT_REJECTION	KEGG_ALLOGRAFT_REJECTION	KEGG_ALLOGRAFT_REJECTION	37	0.354939481062869	1.51863383269424	0.0237308273131138	0.0237308273131138	0.168785195758856	10191	tags=78%	list=51%	signal=38%	HLA-DOB/CD40/CD40LG/HLA-G/CD86/HLA-DQA2/PRF1/HLA-DRA/HLA-B/HLA-DMA/HLA-A/HLA-DOA/HLA-C/HLA-F/HLA-E/HLA-DMB/IL10/IL4/HLA-DQA1/HLA-DPB1/FAS/TNF/CD28/HLA-DQB1/HLA-DRB1/GZMB/IL12A/HLA-DPA1/FASLG
KEGG_TOLL_LIKE_RECEPTOR_SIGNALING_PATHWAY	KEGG_TOLL_LIKE_RECEPTOR_SIGNALING_PATHWAY	KEGG_TOLL_LIKE_RECEPTOR_SIGNALING_PATHWAY	102	0.273863873203299	1.35396611367336	0.024975024975025	0.024975024975025	0.168785195758856	10675	tags=68%	list=54%	signal=31%	AKT1/CD40/IRF5/MAPK3/IRF7/MAP2K2/TAB1/MAPK11/CD86/CD14/CCL4/IRAK4/TLR2/CCL5/NFKB1/TLR7/MAPK12/MYD88/IKBKE/IRF3/IFNA21/PIK3R5/TOLLIP/MAP2K7/TLR8/TLR6/TLR1/PIK3R2/CASP8/FADD/CXCL10/TICAM1/RELA/RIPK1/CCL3/TLR5/MAPK13/IFNB1/LY96/TICAM2/IKBKG/TLR4/FOS/IL1B/MAP3K8/MAPK10/CXCL8/LBP/TNF/TLR9/CXCL9/AKT2/CTSK/PIK3CD/IFNAR1/TAB2/IFNA8/TRAF6/IFNA4/IL6/MAP2K3/TIRAP/PIK3CG/IL12A/IFNA17/TRAF3/IKBKB/CXCL11/IFNAR2
KEGG_PORPHYRIN_AND_CHLOROPHYLL_METABOLISM	KEGG_PORPHYRIN_AND_CHLOROPHYLL_METABOLISM	KEGG_PORPHYRIN_AND_CHLOROPHYLL_METABOLISM	36	-0.235464	-1.67607	0.0250881396417075	0.0250881396417075	0.168785195758856	12574	tags=92%	list=63%	signal=34%	BLVRB/UGT1A7/CP/HMBS/UGT1A10/UGT1A4/UGT1A3/UGT1A5/HMOX2/UGT1A1/UGT1A6/UGT1A8/UGT1A9/FTH1/PPOX/MMAB/UGT2B15/CPOX/HCCS/UGT2B17/UGT2A3/ALAD/EARS2/UGT2A1/UROS/COX10/UGT2B4/ALAS1/FECH/COX15/GUSB/BLVRA/UROD
KEGG_ANTIGEN_PROCESSING_AND_PRESENTATION	KEGG_ANTIGEN_PROCESSING_AND_PRESENTATION	KEGG_ANTIGEN_PROCESSING_AND_PRESENTATION	88	0.278649876243467	1.35481854814279	0.033	0.033	0.210136452241715	5316	tags=43%	list=27%	signal=32%	HLA-DOB/CD4/HLA-G/CD8A/TAP1/KIR2DS5/KIR3DL3/HLA-DQA2/LTA/KIR2DL1/HLA-DRA/RFXANK/CD8B/KIR2DS4/KLRD1/HSPA6/IFNA21/CIITA/KIR2DS3/HLA-B/HLA-DMA/KIR2DL3/HLA-A/KIR2DL2/HLA-DOA/CALR/IFI30/HLA-C/KIR3DL1/PSME1/HLA-F/CD74/HLA-E/KIR3DL2/KIR2DS1/CTSS/HLA-DMB/HSP90AB1
KEGG_ASTHMA	KEGG_ASTHMA	KEGG_ASTHMA	30	0.362560592985414	1.48974868995683	0.0339506172839506	0.0339506172839506	0.210136452241715	10083	tags=80%	list=51%	signal=39%	HLA-DOB/CD40/FCER1A/CD40LG/RNASE3/IL3/HLA-DQA2/FCER1G/HLA-DRA/CCL11/HLA-DMA/HLA-DOA/PRG2/HLA-DMB/IL10/IL4/HLA-DQA1/MS4A2/HLA-DPB1/TNF/HLA-DQB1/HLA-DRB1/IL13/HLA-DPA1
KEGG_FC_EPSILON_RI_SIGNALING_PATHWAY	KEGG_FC_EPSILON_RI_SIGNALING_PATHWAY	KEGG_FC_EPSILON_RI_SIGNALING_PATHWAY	77	0.284032442274942	1.35411170719828	0.036036036036036	0.036036036036036	0.214465477623372	8503	tags=56%	list=43%	signal=32%	AKT1/MAPK3/INPP5D/FCER1A/LCP2/PRKCD/MAP2K2/VAV1/LAT/BTK/MAPK11/IL3/PLA2G2D/CSF2/SYK/RAC2/FCER1G/MAPK12/VAV2/PLA2G3/PIK3R5/MAP2K7/JMJD7-PLA2G4B/PLA2G4B/PIK3R2/PRKCB/PLA2G4A/PLA2G2E/PLA2G6/MAPK13/PLA2G10/IL4/PLCG1/MS4A2/HRAS/MAPK10/GAB2/PLA2G2A/TNF/LYN/RAC3/AKT2/PIK3CD
KEGG_RENIN_ANGIOTENSIN_SYSTEM	KEGG_RENIN_ANGIOTENSIN_SYSTEM	KEGG_RENIN_ANGIOTENSIN_SYSTEM	17	0.413311354681054	1.47049716370114	0.0494505494505494	0.0494505494505494	0.282512405924384	4446	tags=47%	list=22%	signal=37%	CTSG/CTSA/THOP1/REN/CMA1/CPA3/ACE/ANPEP

## Sheet: GSEA-MAPKAPK5
	ID	Description	setSize	enrichmentScore	NES	pvalue	p.adjust	qvalue	rank	leading_edge	core_enrichment
KEGG_RIBOSOME	KEGG_RIBOSOME	KEGG_RIBOSOME	86	0.454009994047867	2.25313333295222	2.06231572433017e-09	2.06231572433017e-09	2.95236777377792e-07	5712	tags=51%	list=29%	signal=37%	RPL11/RPS17/RPL13A/RPS25/RPL27/RPL19/RPL41/RPL22L1/RPL36/UBA52/RPL23A/RPL29/RPS7/RPL18A/MRPL13/RPL35/RPL34/RPL32/RPL12/RPS13/RPL7A/RPS5/RPS18/RSL24D1/RPS26/RPL4/FAU/RPL24/RPS2/RPS12/RPL3/RPL39/RPL10L/RPLP0/RPL8/RPL36AL/RPL6/RPL26L1/RPL23/RPSA/RPS3/RPS4X/RPL30/RPL22
KEGG_LEISHMANIA_INFECTION	KEGG_LEISHMANIA_INFECTION	KEGG_LEISHMANIA_INFECTION	72	0.43039895534733	2.08055360252135	1.67562577942488e-07	1.67562577942488e-07	1.19939529474623e-05	5378	tags=61%	list=27%	signal=45%	HLA-DRA/ITGA4/ITGAM/ITGB2/NCF2/PRKCB/MYD88/NFKB1/HLA-DMA/TLR2/TAB2/TLR4/CYBA/HLA-DRB1/HLA-DPB1/IRAK4/FCGR2A/FCGR3B/NCF1/HLA-DMB/NCF4/HLA-DQB1/HLA-DQA1/PTPN6/FCGR2C/NFKBIB/FCGR1A/IFNGR2/CR1/HLA-DPA1/HLA-DQA2/TAB1/HLA-DOA/MARCKSL1/FOS/FCGR3A/MAPK11/IL1B/RELA/TGFB1/MAPK12/MAPK3/HLA-DOB/IL10
KEGG_FC_GAMMA_R_MEDIATED_PHAGOCYTOSIS	KEGG_FC_GAMMA_R_MEDIATED_PHAGOCYTOSIS	KEGG_FC_GAMMA_R_MEDIATED_PHAGOCYTOSIS	92	0.394766898486547	1.97556304877356	4.64032380229123e-07	4.64032380229123e-07	2.21432995477757e-05	7370	tags=62%	list=37%	signal=39%	CRK/ARPC3/PRKCB/ARPC1B/SYK/PLA2G4A/RAC2/ARPC1A/ARPC5/LYN/DOCK2/PRKCD/FCGR2A/HCK/INPP5D/PLA2G4B/PTPRC/LAT/ARPC2/NCF1/SPHK1/ARF6/PIK3R5/LIMK2/FCGR2C/MARCKS/PIK3R2/VAV1/DNM3/FCGR1A/WASF2/ARPC4/ASAP3/AKT1/PLD2/RPS6KB2/MARCKSL1/SPHK2/FCGR3A/GAB2/PIK3CG/MAPK3/PRKCG/FCGR2B/DNM1/PLA2G6/VAV2/SCIN/WAS/PIK3CD/PIP4K2B/LIMK1/VASP/AKT2/PLA2G4F/DNM2/PIP5K1A
KEGG_SYSTEMIC_LUPUS_ERYTHEMATOSUS	KEGG_SYSTEMIC_LUPUS_ERYTHEMATOSUS	KEGG_SYSTEMIC_LUPUS_ERYTHEMATOSUS	57	0.444266037588637	2.08907641662253	1.56894190446374e-06	1.56894190446374e-06	5.61516050018601e-05	5378	tags=61%	list=27%	signal=45%	SNRPD1/HLA-DRA/C1S/CD40/CD86/HLA-DMA/SNRPB/HLA-DRB1/HLA-DPB1/FCGR2A/FCGR3B/C1QA/C1R/HLA-DMB/HLA-DQB1/ACTN4/HLA-DQA1/C1QB/FCGR2C/ELANE/C1QC/FCGR1A/TRIM21/CD40LG/HLA-DPA1/HLA-DQA2/CTSG/HLA-DOA/FCGR3A/C5/HLA-DOB/ACTN3/CD28/FCGR2B/IL10
KEGG_CELL_ADHESION_MOLECULES_CAMS	KEGG_CELL_ADHESION_MOLECULES_CAMS	KEGG_CELL_ADHESION_MOLECULES_CAMS	130	0.333018854366746	1.72945753096989	1.31297612523294e-05	1.31297612523294e-05	0.000375925795856167	6703	tags=57%	list=34%	signal=38%	HLA-B/HLA-C/HLA-F/HLA-A/HLA-G/HLA-DRA/ITGA4/ITGAM/ITGB2/HLA-E/MPZL1/CD40/CD86/SELL/CDH5/CD8A/HLA-DMA/SDC2/HLA-DRB1/HLA-DPB1/ICAM2/ITGAL/CD99/NLGN4X/PTPRC/CD2/PTPRF/SELP/ESAM/HLA-DMB/CLDN15/CD34/SELPLG/SIGLEC1/VCAN/HLA-DQB1/HLA-DQA1/ICAM1/ICOSLG/ITGB7/ICAM3/PDCD1/CD40LG/HLA-DPA1/HLA-DQA2/CLDN11/MAG/NFASC/CD4/HLA-DOA/PDCD1LG2/NRXN3/CTLA4/CD6/CLDN7/CLDN16/NEGR1/CLDN5/CLDN4/ITGA6/CLDN3/CD8B/HLA-DOB/C…
KEGG_HEMATOPOIETIC_CELL_LINEAGE	KEGG_HEMATOPOIETIC_CELL_LINEAGE	KEGG_HEMATOPOIETIC_CELL_LINEAGE	87	0.365541900274496	1.81953223829113	3.05889267404814e-05	3.05889267404814e-05	0.000648534410706698	9050	tags=76%	list=46%	signal=41%	IL7R/HLA-DRA/ITGA4/ITGAM/CSF1R/GP1BB/CD1D/CD8A/HLA-DRB1/CD2/CD3D/CD14/CD34/CD37/IL3RA/KIT/IL4R/CSF2RA/IL3/FCGR1A/CR1/IL9R/CD38/CD4/IL2RA/CD1E/IL6R/CD1C/ITGA2/CD7/CD33/FLT3LG/TPO/IL1B/IL11RA/CSF1/CD3E/MME/CD1A/ITGA3/ITGA6/CD1B/CD8B/CD5/FCER2/THPO/IL1R2/CD3G/ITGA5/EPO/ANPEP/EPOR/FLT3/GP9/CSF3/MS4A1/ITGA2B/CD55/CSF2/IL1A/IL5RA/CSF3R/CD44/IL6/IL11/HLA-DRB4
KEGG_PYRIMIDINE_METABOLISM	KEGG_PYRIMIDINE_METABOLISM	KEGG_PYRIMIDINE_METABOLISM	96	0.344853697532159	1.73671484102905	3.17114252294084e-05	3.17114252294084e-05	0.000648534410706698	6596	tags=55%	list=33%	signal=37%	NME3/POLR2G/NT5E/ITPA/TYMP/POLR3F/POLR2K/POLR3GL/POLR2E/NME7/UPP1/DCTD/NUDT2/UCKL1/POLR3C/POLR1D/NME6/POLD4/DCK/POLR1A/UCK2/NT5C/POLD2/POLA1/ENTPD1/POLR1E/TK2/POLR2I/CTPS2/POLD3/POLR2F/NME1-NME2/NME2/PNP/NME1/NME4/POLE/POLR3D/POLR2J3/PRIM1/NT5M/UMPS/POLR1B/POLR2J2/UPB1/TK1/POLR3K/POLE4/POLR3H/CANT1/CDA/CAD/NT5C1A
KEGG_LYSOSOME	KEGG_LYSOSOME	KEGG_LYSOSOME	121	0.326806100970822	1.68372318000595	4.4058959677255e-05	4.4058959677255e-05	0.000785090268846428	7502	tags=56%	list=38%	signal=35%	SUMF1/GNPTG/CTSS/LGMN/GLB1/ATP6V0B/CTSC/NEU1/MANBA/LAPTM5/PPT1/NAGA/LAMP3/CTSH/AP4M1/ATP6V0D1/CTSK/NAGLU/SLC17A5/CLN5/ATP6AP1/AP1M1/GAA/CTSF/CTSA/MAN2B1/TCIRG1/CLTCL1/SLC11A1/MCOLN1/IDUA/ABCA2/CLN3/GGA3/ARSG/CTSG/GGA2/AGA/GBA/NPC2/CTSV/PSAPL1/ATP6V0C/PLA2G15/AP4S1/CTSW/AP1B1/ARSA/SGSH/PPT2/PSAP/CD68/ARSB/LAPTM4A/LAMP2/MFSD8/SMPD1/AP1M2/GLA/ATP6V0A1/DNASE2/CTSE/AP3B2/NAPSA/CLTA/CTNS/HEXB/CTSD
KEGG_INTESTINAL_IMMUNE_NETWORK_FOR_IGA_PRODUCTION	KEGG_INTESTINAL_IMMUNE_NETWORK_FOR_IGA_PRODUCTION	KEGG_INTESTINAL_IMMUNE_NETWORK_FOR_IGA_PRODUCTION	48	0.434387155168706	1.99136525038371	4.93567779311541e-05	4.93567779311541e-05	0.000785090268846428	3012	tags=52%	list=15%	signal=44%	CCL28/HLA-DRA/ITGA4/TNFSF13/CD40/CD86/IL15RA/HLA-DMA/CXCL12/TNFSF13B/CCR10/HLA-DRB1/CXCR4/HLA-DPB1/HLA-DMB/TNFRSF13C/HLA-DQB1/HLA-DQA1/MAP3K14/ICOSLG/ITGB7/IL15/CD40LG/HLA-DPA1/HLA-DQA2
KEGG_ALLOGRAFT_REJECTION	KEGG_ALLOGRAFT_REJECTION	KEGG_ALLOGRAFT_REJECTION	37	0.451285270406126	1.97293720319932	0.000116004784646923	0.000116004784646923	0.00166070007494542	5378	tags=65%	list=27%	signal=47%	HLA-B/HLA-C/HLA-F/HLA-A/HLA-G/HLA-DRA/FAS/HLA-E/CD40/CD86/HLA-DMA/HLA-DRB1/HLA-DPB1/HLA-DMB/HLA-DQB1/HLA-DQA1/CD40LG/HLA-DPA1/HLA-DQA2/HLA-DOA/PRF1/HLA-DOB/CD28/IL10
KEGG_PRIMARY_IMMUNODEFICIENCY	KEGG_PRIMARY_IMMUNODEFICIENCY	KEGG_PRIMARY_IMMUNODEFICIENCY	35	0.450486215225846	1.95019136115308	0.000153222971364752	0.000153222971364752	0.00199409800053648	5137	tags=66%	list=26%	signal=49%	IL7R/TAP1/CD40/RFXANK/CD8A/RFXAP/ADA/PTPRC/CD3D/LCK/TNFRSF13C/ZAP70/BLNK/BTK/CD40LG/RFX5/IKBKG/DCLRE1C/CD4/UNG/CD3E/JAK3/CD8B
KEGG_VIRAL_MYOCARDITIS	KEGG_VIRAL_MYOCARDITIS	KEGG_VIRAL_MYOCARDITIS	70	0.363145699129211	1.75111669702738	0.00020539277477176	0.00020539277477176	0.00245029976920696	5321	tags=47%	list=27%	signal=35%	HLA-B/HLA-C/HLA-F/HLA-A/HLA-G/BID/HLA-DRA/ITGB2/HLA-E/CD40/CD86/RAC2/HLA-DMA/HLA-DRB1/ACTB/FYN/HLA-DPB1/ITGAL/HLA-DMB/HLA-DQB1/HLA-DQA1/ICAM1/CD40LG/HLA-DPA1/HLA-DQA2/HLA-DOA/MYH9/ACTG1/ABL2/PRF1/CASP8/HLA-DOB/CD28
KEGG_CHEMOKINE_SIGNALING_PATHWAY	KEGG_CHEMOKINE_SIGNALING_PATHWAY	KEGG_CHEMOKINE_SIGNALING_PATHWAY	185	0.279653675020791	1.49246351359529	0.000280252516753494	0.000280252516753494	0.00291233640129028	8416	tags=57%	list=42%	signal=33%	CRK/ADCY7/PREX1/STAT5B/CCL28/XCL2/XCL1/PRKCB/PRKX/ADCY3/ELMO1/NFKB1/RAC2/CXCL16/LYN/RAP1B/CXCL12/CCR10/CCR2/DOCK2/CXCR4/PRKCD/FGR/HCK/ADCY6/CCR5/CXCL10/CCL14/CCL4/NCF1/CCL2/ARRB1/CXCR6/GNAI2/PTK2B/PIK3R5/CCL5/TIAM1/CXCR2/PIK3R2/VAV1/NRAS/CCR1/PPBP/NFKBIB/RASGRP2/GNB1/AKT1/GNB2/ARRB2/CCL26/IKBKG/GNG11/GNG10/CX3CL1/GNG2/CXCL9/CXCR3/PIK3CG/PXN/RELA/GNB3/MAPK3/PLCB3/ADCY1/JAK3/PLCB2/ADCY2/GRK6/CCR7/C…
KEGG_PURINE_METABOLISM	KEGG_PURINE_METABOLISM	KEGG_PURINE_METABOLISM	151	0.288377947017294	1.51270994344728	0.000284809368655593	0.000284809368655593	0.00291233640129028	6596	tags=49%	list=33%	signal=33%	ADCY7/NME3/POLR2G/NT5E/ITPA/ADPRM/GMPR2/NUDT5/PAPSS1/ADCY3/POLR3F/PKM/POLR2K/POLR3GL/ADA/POLR2E/NME7/ADCY6/NUDT2/PRPS2/POLR3C/POLR1D/NME6/POLD4/DCK/NPR1/POLR1A/NT5C/POLD2/POLA1/AK5/ENTPD1/POLR1E/PDE6G/FHIT/APRT/POLR2I/PDE2A/IMPDH2/PAPSS2/PDE6B/POLD3/IMPDH1/PDE8A/PDE9A/POLR2F/NME1-NME2/NME2/PDE1A/PNP/NME1/NME4/POLE/POLR3D/POLR2J3/PDE4A/PRIM1/NT5M/POLR1B/AK1/ADCY1/ADCY2/PDE1B/POLR2J2/POLR3K/POLE4/P…
KEGG_TOLL_LIKE_RECEPTOR_SIGNALING_PATHWAY	KEGG_TOLL_LIKE_RECEPTOR_SIGNALING_PATHWAY	KEGG_TOLL_LIKE_RECEPTOR_SIGNALING_PATHWAY	102	0.315326760040855	1.59481860371238	0.000673177567682334	0.000673177567682334	0.00642471222489806	7172	tags=57%	list=36%	signal=36%	RIPK1/TLR5/CD40/CD86/MYD88/NFKB1/LY96/TLR2/TAB2/TLR4/IRAK4/TOLLIP/CTSK/CXCL10/CCL4/IRF3/TICAM1/CD14/MAPK10/TLR8/TLR1/PIK3R5/CCL5/PIK3R2/MAPK9/IRF7/FADD/AKT1/IFNAR1/MAP3K8/TLR7/MAP2K2/TAB1/IKBKG/IRF5/FOS/CXCL9/MAPK11/TICAM2/IL1B/PIK3CG/RELA/MAPK12/CASP8/MAPK3/TIRAP/IKBKE/IFNA21/LBP/CXCL11/PIK3CD/TLR6/IFNB1/MAPK14/IFNAR2/IKBKB/AKT2/IFNA4
KEGG_CYTOKINE_CYTOKINE_RECEPTOR_INTERACTION	KEGG_CYTOKINE_CYTOKINE_RECEPTOR_INTERACTION	KEGG_CYTOKINE_CYTOKINE_RECEPTOR_INTERACTION	262	0.246864328473415	1.35511394939507	0.00144504331610459	0.00144504331610459	0.0129293349335674	9364	tags=62%	list=47%	signal=33%	IL7R/CCL28/CSF2RB/XCL2/FAS/XCL1/CSF1R/TNFSF13/TNFRSF1B/CD40/TNFRSF1A/TNFSF8/IL15RA/CXCL16/IL10RB/IL18RAP/TNFSF12/CXCL12/TNFSF13B/TNFRSF21/CCR10/CCR2/CXCR4/VEGFB/TNFRSF14/CCR5/CXCL10/CCL14/CCL4/IL17RA/TGFBR1/CCL2/CXCR6/TNFRSF13C/IL13RA1/CCL5/IL3RA/KIT/IL4R/CXCR2/CSF2RA/TNFRSF6B/CCR1/IL2RB/IL10RA/PPBP/TNFRSF4/IL3/NGFR/IFNGR2/TNFRSF25/IL15/CD40LG/IL17B/IL18R1/IFNAR1/PLEKHO2/IL9R/CCL26/CD70/PDGFRB/IL…
KEGG_CYTOSOLIC_DNA_SENSING_PATHWAY	KEGG_CYTOSOLIC_DNA_SENSING_PATHWAY	KEGG_CYTOSOLIC_DNA_SENSING_PATHWAY	53	0.355711112683688	1.65722952893308	0.00174479996293773	0.00174479996293773	0.0141279883088297	7172	tags=60%	list=36%	signal=39%	RIPK1/CASP1/NFKB1/POLR3F/POLR3GL/CXCL10/CCL4/PYCARD/IRF3/POLR3C/POLR1D/CCL5/DDX58/IRF7/NFKBIB/IKBKG/MAVS/TREX1/IL33/POLR3D/ADAR/RIPK3/IL1B/RELA/POLR3K/IKBKE/POLR3H/IFNA21/IFNB1/IKBKB/ZBP1/IFNA4
KEGG_NATURAL_KILLER_CELL_MEDIATED_CYTOTOXICITY	KEGG_NATURAL_KILLER_CELL_MEDIATED_CYTOTOXICITY	KEGG_NATURAL_KILLER_CELL_MEDIATED_CYTOTOXICITY	135	0.280656146135586	1.45973303560385	0.00177638676530138	0.00177638676530138	0.0141279883088297	9225	tags=63%	list=47%	signal=34%	HLA-B/HLA-C/HLA-A/HLA-G/BID/ITGB2/FAS/PRKCB/HLA-E/TYROBP/SYK/RAC2/LCP2/KLRK1/HCST/FYN/ICAM2/ITGAL/SH2D1A/CD48/FCGR3B/LAT/FCER1G/NFATC3/LCK/PTK2B/KLRD1/ZAP70/PIK3R5/PTPN6/ICAM1/PIK3R2/VAV1/NRAS/IFNGR2/IFNAR1/MAP2K2/MICB/PPP3CA/CD247/FCGR3A/CD244/PIK3CG/PRF1/NCR1/KIR2DS3/SH3BP2/KIR2DS5/MAPK3/PRKCG/TNFRSF10A/NCR3/VAV2/KLRC3/GZMB/NFATC2/IFNA21/CASP3/ARAF/PIK3CD/IFNB1/NFATC1/TNFSF10/KIR3DL1/IFNAR2/HRA…
KEGG_B_CELL_RECEPTOR_SIGNALING_PATHWAY	KEGG_B_CELL_RECEPTOR_SIGNALING_PATHWAY	KEGG_B_CELL_RECEPTOR_SIGNALING_PATHWAY	75	0.317765368790978	1.54756710053653	0.00205341370035767	0.00205341370035767	0.0154717043351049	7045	tags=52%	list=36%	signal=34%	PRKCB/SYK/NFKB1/RAC2/LYN/MALT1/INPP5D/NFATC3/PIK3R5/PTPN6/PIK3R2/VAV1/BLNK/NRAS/CARD11/NFKBIB/AKT1/BTK/MAP2K2/IKBKG/PPP3CA/NFKBIE/IFITM1/FOS/CD79B/CD72/PIK3CG/RELA/LILRB3/MAPK3/PIK3AP1/FCGR2B/VAV2/NFATC2/PIK3CD/NFATC1/IKBKB/AKT2/HRAS
KEGG_TYPE_I_DIABETES_MELLITUS	KEGG_TYPE_I_DIABETES_MELLITUS	KEGG_TYPE_I_DIABETES_MELLITUS	43	0.380817300307101	1.71719093893785	0.00224738167428816	0.00224738167428816	0.0160865214580626	5321	tags=58%	list=27%	signal=43%	HLA-B/PTPRN2/HLA-C/HLA-F/HLA-A/HLA-G/HLA-DRA/FAS/CPE/HLA-E/CD86/HLA-DMA/HLA-DRB1/HLA-DPB1/HLA-DMB/HLA-DQB1/HLA-DQA1/HLA-DPA1/HLA-DQA2/HLA-DOA/IL1B/PRF1/GAD1/HLA-DOB/CD28
KEGG_RNA_POLYMERASE	KEGG_RNA_POLYMERASE	KEGG_RNA_POLYMERASE	28	0.417123705712089	1.72251990302709	0.0024071066039308	0.0024071066039308	0.016409348277423	5958	tags=61%	list=30%	signal=43%	POLR2G/POLR3F/POLR2K/POLR3GL/POLR2E/POLR3C/POLR1D/POLR1A/POLR1E/POLR2I/POLR2F/POLR3D/POLR2J3/POLR1B/POLR2J2/POLR3K/POLR3H
KEGG_ENDOCYTOSIS	KEGG_ENDOCYTOSIS	KEGG_ENDOCYTOSIS	178	0.260410780486304	1.38587894957512	0.00264537459909798	0.00264537459909798	0.0172139208362357	9409	tags=56%	list=47%	signal=29%	HLA-B/HLA-C/HLA-F/HLA-A/HLA-G/CSF1R/VPS28/HLA-E/MVB12A/SMAP2/CHMP1B/NEDD4/AP2A2/CXCR4/CCR5/VPS25/AP2M1/ARAP3/HSPA8/CHMP5/ARRB1/ARF6/LDLRAP1/CHMP2A/ARAP2/KIT/SH3GLB1/MVB12B/CXCR2/IQSEC3/CHMP6/HSPA6/IL2RB/CLTCL1/DAB2/DNM3/LDLR/ARFGAP3/ASAP3/SNF8/PLD2/EHD1/AP2S1/ARRB2/EHD2/IL2RA/ADRB3/PSD4/SH3GL1/CHMP3/SH3GLB2/RAB31/RAB11FIP3/RAB11FIP5/ARFGAP1/IQSEC1/RNF41/PARD6A/RAB5B/AP2A1/RAB22A/GRK6/RAB5C/ACAP1/…
KEGG_ASTHMA	KEGG_ASTHMA	KEGG_ASTHMA	30	0.41284740990205	1.73499431686875	0.00296962476728667	0.00296962476728667	0.0184837056453541	3596	tags=53%	list=18%	signal=44%	HLA-DRA/CD40/HLA-DMA/HLA-DRB1/HLA-DPB1/FCER1G/FCER1A/HLA-DMB/HLA-DQB1/RNASE3/HLA-DQA1/IL3/CD40LG/HLA-DPA1/HLA-DQA2/HLA-DOA
KEGG_PROPANOATE_METABOLISM	KEGG_PROPANOATE_METABOLISM	KEGG_PROPANOATE_METABOLISM	31	-0.308674	-1.81473	0.00313683063594937	0.00313683063594937	0.0187109195828559	8396	tags=84%	list=42%	signal=48%	ALDH7A1/HADHA/LDHAL6A/ACSS1/LDHB/ACSS3/ACSS2/ECHS1/SUCLA2/LDHA/ACACB/ALDH9A1/HIBCH/SUCLG2/ALDH2/ACADM/LDHAL6B/ALDH6A1/ABAT/EHHADH/ALDH3A2/MLYCD/PCCB/ACAT1/SUCLG1/PCCA
KEGG_T_CELL_RECEPTOR_SIGNALING_PATHWAY	KEGG_T_CELL_RECEPTOR_SIGNALING_PATHWAY	KEGG_T_CELL_RECEPTOR_SIGNALING_PATHWAY	107	0.291047530162091	1.47780672803366	0.00334833102037108	0.00334833102037108	0.0190663390262495	7045	tags=50%	list=36%	signal=33%	NFKB1/CD8A/LCP2/MALT1/FYN/PTPRC/LAT/CD3D/NFATC3/LCK/ZAP70/PIK3R5/PTPN6/MAP3K14/PIK3R2/VAV1/MAPK9/NRAS/CARD11/NFKBIB/PDCD1/PRKCQ/AKT1/CD40LG/MAP3K8/MAP2K2/IKBKG/GRAP2/CD4/PPP3CA/CD247/NFKBIE/CTLA4/FOS/MAPK11/PIK3CG/RELA/CD3E/MAPK12/MAPK3/PAK4/CD8B/CD28/IL10/VAV2/CD3G/NFATC2/PIK3CD/CDK4/NFATC1/MAPK14/IKBKB/AKT2/HRAS
KEGG_GLYCEROPHOSPHOLIPID_METABOLISM	KEGG_GLYCEROPHOSPHOLIPID_METABOLISM	KEGG_GLYCEROPHOSPHOLIPID_METABOLISM	69	0.325169781916445	1.56459932403031	0.00346278363197326	0.00346278363197326	0.0190663390262495	5495	tags=42%	list=28%	signal=30%	LPCAT1/PISD/ADPRM/CHKA/AGPAT4/LPCAT3/MBOAT1/PLA2G4A/CHKB/PTDSS2/AGPAT2/PLA2G4B/JMJD7-PLA2G4B/PGS1/DGKQ/PLD2/AGPAT1/LPCAT4/LCAT/PLA2G15/ACHE/GPD1/DGKA/PEMT/MBOAT7/PLA2G2D/MBOAT2/DGKZ/PLA2G6
KEGG_GRAFT_VERSUS_HOST_DISEASE	KEGG_GRAFT_VERSUS_HOST_DISEASE	KEGG_GRAFT_VERSUS_HOST_DISEASE	41	0.3684415131113	1.64338030689602	0.00375582954625399	0.00375582954625399	0.0199139500308204	9050	tags=78%	list=46%	signal=43%	HLA-B/HLA-C/HLA-F/HLA-A/HLA-G/HLA-DRA/FAS/HLA-E/CD86/HLA-DMA/HLA-DRB1/HLA-DPB1/HLA-DMB/KLRD1/HLA-DQB1/HLA-DQA1/HLA-DPA1/HLA-DQA2/HLA-DOA/IL1B/PRF1/HLA-DOB/CD28/GZMB/KIR3DL1/KIR2DL1/IL1A/KIR3DL2/IL6/KIR2DL3/KLRC1/HLA-DRB4
KEGG_BASE_EXCISION_REPAIR	KEGG_BASE_EXCISION_REPAIR	KEGG_BASE_EXCISION_REPAIR	33	0.400829703832825	1.71843767379476	0.00426971499155925	0.00426971499155925	0.0218301217613555	8568	tags=76%	list=43%	signal=43%	NTHL1/POLD4/PARP4/POLD2/MPG/POLD3/OGG1/PARP3/LIG1/PCNA/POLE/MUTYH/APEX1/POLL/SMUG1/UNG/PARP1/POLE4/NEIL1/XRCC1/APEX2/LIG3/POLE3/NEIL2/PARP2
KEGG_OTHER_GLYCAN_DEGRADATION	KEGG_OTHER_GLYCAN_DEGRADATION	KEGG_OTHER_GLYCAN_DEGRADATION	16	0.512306029719402	1.82123966982493	0.00471270421599953	0.00471270421599953	0.0232641660027563	8488	tags=88%	list=43%	signal=50%	GLB1/MAN2B2/NEU1/MANBA/MAN2C1/MAN2B1/AGA/GBA/FUCA2/NEU3/HEXB/NEU2/ENGASE/NEU4
KEGG_AUTOIMMUNE_THYROID_DISEASE	KEGG_AUTOIMMUNE_THYROID_DISEASE	KEGG_AUTOIMMUNE_THYROID_DISEASE	52	0.336701305802218	1.56321199754773	0.00713002738777314	0.00713002738777314	0.0340239903416543	6196	tags=54%	list=31%	signal=37%	HLA-B/HLA-C/HLA-F/HLA-A/HLA-G/HLA-DRA/FAS/HLA-E/CD40/CD86/HLA-DMA/HLA-DRB1/HLA-DPB1/HLA-DMB/HLA-DQB1/HLA-DQA1/CD40LG/HLA-DPA1/HLA-DQA2/HLA-DOA/CTLA4/TPO/PRF1/HLA-DOB/CD28/IL10/GZMB/IFNA21
KEGG_RNA_DEGRADATION	KEGG_RNA_DEGRADATION	KEGG_RNA_DEGRADATION	54	0.327439715767015	1.53049872451205	0.00891059930904715	0.00891059930904715	0.0411491173524758	3953	tags=35%	list=20%	signal=28%	CNOT8/C1D/LSM7/EXOSC8/XRN2/CNOT10/LSM6/LSM2/DCP1B/EXOSC4/DIS3/EXOSC7/EXOSC2/LSM5/EDC4/EDC3/DCPS/EXOSC5/CNOT3
KEGG_LEUKOCYTE_TRANSENDOTHELIAL_MIGRATION	KEGG_LEUKOCYTE_TRANSENDOTHELIAL_MIGRATION	KEGG_LEUKOCYTE_TRANSENDOTHELIAL_MIGRATION	115	0.271173441132355	1.39060909315906	0.0102378951274004	0.0102378951274004	0.0443655012229179	7052	tags=50%	list=36%	signal=32%	ITGA4/ITGAM/ITGB2/NCF2/PRKCB/RAPGEF3/RAC2/CDH5/RAP1B/CXCL12/CYBA/CXCR4/ACTB/CTNNA2/ITGAL/CD99/NCF1/ESAM/CLDN15/MYL5/GNAI2/PTK2B/NCF4/PIK3R5/ACTN4/ICAM1/MYL7/PIK3R2/SIPA1/VAV1/CYBB/CTNND1/RHOH/CLDN11/ACTG1/CTNNB1/MAPK11/CLDN7/CLDN16/PIK3CG/PXN/CLDN5/MAPK12/PRKCG/CLDN4/CLDN3/ACTN3/VAV2/CLDN23/F11R/VCAM1/PIK3CD/OCLN/MAPK14/PECAM1/VASP/MYLPF
KEGG_BASAL_CELL_CARCINOMA	KEGG_BASAL_CELL_CARCINOMA	KEGG_BASAL_CELL_CARCINOMA	54	0.323451632682512	1.51185787008857	0.0102583914139418	0.0102583914139418	0.0443655012229179	10364	tags=72%	list=52%	signal=35%	FZD6/WNT16/AXIN1/FZD8/WNT11/FZD10/TP53/FZD2/LEF1/APC2/TCF7L1/WNT3/FZD9/CTNNB1/STK36/PTCH2/BMP4/DVL2/SMO/TCF7/WNT2B/WNT9B/WNT4/WNT5B/GLI3/WNT10A/WNT7A/GLI1/WNT7B/GLI2/WNT9A/BMP2/DVL1/AXIN2/SUFU/WNT8B/WNT8A/WNT10B/SHH
KEGG_SPLICEOSOME	KEGG_SPLICEOSOME	KEGG_SPLICEOSOME	125	0.260375058020332	1.34595260781297	0.010536806540443	0.010536806540443	0.0443655012229179	7863	tags=45%	list=40%	signal=27%	SNRPD1/SF3B5/SRSF2/SNRNP40/SNRPD2/PRPF40B/LSM7/PRPF19/ALYREF/DHX38/PPIE/SNRPC/SRSF9/LSM6/ISY1/SNRPB/LSM2/PQBP1/HNRNPK/CWC15/MAGOH/SNRPF/USP39/SRSF10/HSPA8/PRPF4/XAB2/LSM5/PCBP1/HSPA6/SNRPA/DHX8/ACIN1/THOC3/PRPF3/PRPF8/SNW1/PUF60/SNRNP27/PPIL1/SF3B4/BUD31/DHX16/LSM4/SF3A2/PRPF38B/PRPF38A/TRA2A/SLU7/PRPF31/HNRNPA3/SF3A1/CTNNBL1/DDX23/SF3A3/PHF5A
KEGG_MAPK_SIGNALING_PATHWAY	KEGG_MAPK_SIGNALING_PATHWAY	KEGG_MAPK_SIGNALING_PATHWAY	264	0.225415760645994	1.23810842706903	0.011582997534153	0.011582997534153	0.0473770726208964	9260	tags=54%	list=47%	signal=29%	MAPKAPK5/CRK/RRAS/FAS/PRKCB/TNFRSF1A/PRKX/FGF2/NFKB1/PLA2G4A/RAC2/RPS6KA3/RAP1B/TAB2/DUSP2/PLA2G4B/CDC25B/JMJD7-PLA2G4B/TGFBR1/HSPA8/ARRB1/CD14/MAPK10/MYC/RASGRF2/FGF18/HSPB1/DUSP6/NTF3/FLNB/ATF4/FGF22/MAP3K14/DUSP10/CACNA1S/HSPA6/MAPK9/NRAS/TAOK2/RASGRP2/DAXX/NGF/MAP4K1/AKT1/FGF10/MAP3K12/MAP3K8/DUSP5/ARRB2/MAP2K2/MAPK8IP1/DUSP4/TAB1/IKBKG/PDGFRB/TP53/PPP3CA/CACNA1A/NR4A1/TRAF2/FOS/MAPK7/CACNA1I…
KEGG_APOPTOSIS	KEGG_APOPTOSIS	KEGG_APOPTOSIS	87	0.284537051045567	1.41632009073905	0.0136753831832138	0.0136753831832138	0.0543816407285695	5392	tags=44%	list=27%	signal=32%	RIPK1/CASP6/CSF2RB/BID/FAS/BIRC3/DFFB/TNFRSF1A/PRKX/MYD88/NFKB1/IRAK4/BAD/PIK3R5/APAF1/IL3RA/MAP3K14/PIK3R2/IL3/FADD/NGF/AKT1/IKBKG/TP53/PPP3CA/CASP7/TRAF2/CAPN1/BAX/IL1B/PIK3CG/PRKAR1B/RELA/IRAK3/PRKAR2B/CASP8/BCL2L1/TNFRSF10A
KEGG_SNARE_INTERACTIONS_IN_VESICULAR_TRANSPORT	KEGG_SNARE_INTERACTIONS_IN_VESICULAR_TRANSPORT	KEGG_SNARE_INTERACTIONS_IN_VESICULAR_TRANSPORT	38	0.350341101393596	1.53911300966168	0.0156580404739616	0.0156580404739616	0.0594132280067373	3787	tags=45%	list=19%	signal=36%	STX11/BET1L/VAMP8/SNAP29/STX4/STX10/VAMP2/STX5/VAMP1/GOSR2/VTI1B/SNAP25/STX12/BNIP1/STX3/YKT6/USE1
KEGG_ANTIGEN_PROCESSING_AND_PRESENTATION	KEGG_ANTIGEN_PROCESSING_AND_PRESENTATION	KEGG_ANTIGEN_PROCESSING_AND_PRESENTATION	88	0.280456394023093	1.39669409150316	0.0157707171400236	0.0157707171400236	0.0594132280067373	9655	tags=65%	list=49%	signal=33%	HLA-B/CTSS/LGMN/HLA-C/HLA-F/HLA-A/HLA-G/HLA-DRA/HLA-E/TAP1/RFXANK/CD8A/HLA-DMA/RFXAP/PSME1/CD74/HLA-DRB1/HLA-DPB1/CALR/IFI30/HSPA8/HLA-DMB/KLRD1/HLA-DQB1/HLA-DQA1/HSPA6/HLA-DPA1/HLA-DQA2/RFX5/CD4/HLA-DOA/HSP90AB1/PSME2/TAPBP/KIR3DL3/KIR2DS3/KIR2DS5/CD8B/HLA-DOB/KLRC3/IFNA21/KIR3DL1/NFYA/IFNA4/KIR2DL1/CIITA/KIR3DL2/KIR2DL3/KLRC1/KLRC2/KIR2DS4/HLA-DRB4/NFYC/TAP2/KIR2DL2/LTA/KIR2DS1
KEGG_FC_EPSILON_RI_SIGNALING_PATHWAY	KEGG_FC_EPSILON_RI_SIGNALING_PATHWAY	KEGG_FC_EPSILON_RI_SIGNALING_PATHWAY	77	0.285295805327656	1.39422135063151	0.0175730331203471	0.0175730331203471	0.0645056006576843	8258	tags=56%	list=42%	signal=33%	PRKCB/SYK/PLA2G4A/RAC2/LYN/LCP2/FYN/PRKCD/INPP5D/PLA2G4B/LAT/FCER1G/FCER1A/JMJD7-PLA2G4B/MAPK10/PIK3R5/PIK3R2/VAV1/MAPK9/NRAS/IL3/AKT1/BTK/MAP2K2/GAB2/MAPK11/PIK3CG/PLA2G2D/MAPK12/MAPK3/PLA2G6/VAV2/PIK3CD/MAPK14/AKT2/MS4A2/HRAS/PLA2G3/VAV3/MAP2K7/PLA2G10/MAP2K6/CSF2
KEGG_REGULATION_OF_ACTIN_CYTOSKELETON	KEGG_REGULATION_OF_ACTIN_CYTOSKELETON	KEGG_REGULATION_OF_ACTIN_CYTOSKELETON	210	0.229468337258188	1.23734205005571	0.02997002997003	0.02997002997003	0.107261159892739	9155	tags=52%	list=46%	signal=28%	CRK/RRAS/TMSB4X/PPP1CA/ITGA4/ITGAM/ITGB2/ARPC3/FGF2/ARPC1B/RAC2/ARPC1A/ARPC5/ACTB/ITGAL/FGD1/ARPC2/ITGA7/CD14/MYL5/FGD3/PIK3R5/FGF18/LIMK2/ACTN4/NCKAP1L/FGF22/ARHGEF4/TIAM1/MYL7/PIK3R2/VAV1/NRAS/ITGA10/ITGB7/WASF2/ARPC4/SSH3/FGF10/ARHGEF1/MAP2K2/PFN1/PDGFRB/ITGAX/ITGA2/MYH9/APC2/IQGAP2/ACTG1/BAIAP2/PIK3CG/PXN/TMSB4Y/MAPK3/ITGA3/ITGA6/PAK4/MYLK2/PIP4K2C/F2/ACTN3/FGFR2/ITGB4/CHRM3/FGF3/VAV2/F2R/ITG…
KEGG_RIBOFLAVIN_METABOLISM	KEGG_RIBOFLAVIN_METABOLISM	KEGG_RIBOFLAVIN_METABOLISM	14	-0.34877	-1.49485	0.0320354036964026	0.0320354036964026	0.111856608541996	10349	tags=93%	list=52%	signal=44%	ACP2/ENPP3/PHPT1/ACP5/MTMR7/MTMR2/ENPP1/RFK/TYR/ACP1/MTMR6/MTMR1/ACP6
KEGG_NEUROACTIVE_LIGAND_RECEPTOR_INTERACTION	KEGG_NEUROACTIVE_LIGAND_RECEPTOR_INTERACTION	KEGG_NEUROACTIVE_LIGAND_RECEPTOR_INTERACTION	271	0.217214679579417	1.19466993542391	0.032967032967033	0.032967032967033	0.112368834173345	13503	tags=80%	list=68%	signal=26%	P2RY8/TSPO/C5AR1/P2RY13/FPR3/VIPR1/GZMA/GABBR1/APLNR/P2RX7/CHRNB1/C3AR1/HRH1/NPY1R/PTAFR/GABRE/HTR2B/LPAR1/CHRNG/LTB4R/CNR1/PTGER2/AVPR2/GALR3/P2RX4/F2RL1/S1PR5/P2RX5/GLP2R/ADORA2A/CTSG/CALCRL/LPAR2/NTSR1/ADRB3/P2RX1/P2RY10/ADORA3/NTSR2/HTR5A/EDNRB/TAAR5/GPR50/HTR7/GCGR/TRPV1/FPR2/PTGIR/CHRND/TBXA2R/HTR4/GIPR/NPY4R/P2RY6/FPR1/MC3R/MTNR1B/ADRA2B/F2/CHRM3/THRA/CALCR/F2R/LTB4R2/SSTR3/CYSLTR2/OPRK1/N…
KEGG_ACUTE_MYELOID_LEUKEMIA	KEGG_ACUTE_MYELOID_LEUKEMIA	KEGG_ACUTE_MYELOID_LEUKEMIA	57	0.298784419599572	1.40497681980739	0.043043043043043	0.043043043043043	0.140676221899235	7045	tags=51%	list=36%	signal=33%	STAT5B/NFKB1/BAD/MYC/PIK3R5/KIT/PIK3R2/PIM2/NRAS/AKT1/MAP2K2/RPS6KB2/IKBKG/EIF4EBP1/LEF1/TCF7L1/PIK3CG/RELA/SPI1/MAPK3/TCF7/ARAF/FLT3/PIK3CD/CEBPA/STAT5A/IKBKB/AKT2/HRAS
KEGG_GLYCOSAMINOGLYCAN_BIOSYNTHESIS_KERATAN_SULFATE	KEGG_GLYCOSAMINOGLYCAN_BIOSYNTHESIS_KERATAN_SULFATE	KEGG_GLYCOSAMINOGLYCAN_BIOSYNTHESIS_KERATAN_SULFATE	14	0.436020913434467	1.48906716699936	0.0432372505543237	0.0432372505543237	0.140676221899235	9599	tags=86%	list=48%	signal=44%	FUT8/B4GALT4/B4GALT2/B3GNT7/CHST1/ST3GAL1/CHST6/ST3GAL2/ST3GAL3/CHST2/CHST4/B4GALT1
KEGG_SPHINGOLIPID_METABOLISM	KEGG_SPHINGOLIPID_METABOLISM	KEGG_SPHINGOLIPID_METABOLISM	34	0.328003207607927	1.41029295653154	0.0468431771894094	0.0468431771894094	0.149021569538238	9139	tags=65%	list=46%	signal=35%	GLB1/SPTLC1/NEU1/SPHK1/SPTLC2/GBA/SPHK2/SMPD2/ARSA/NEU3/SMPD1/GLA/SGPL1/SMPD3/ACER1/GAL3ST1/SGPP1/NEU2/SMPD4/NEU4/DEGS2/CERK
KEGG_PATHWAYS_IN_CANCER	KEGG_PATHWAYS_IN_CANCER	KEGG_PATHWAYS_IN_CANCER	321	0.210399776042607	1.17054866709529	0.04995004995005	0.04995004995005	0.155450956366288	9900	tags=55%	list=50%	signal=28%	CRK/RASSF1/STAT5B/BID/CKS1B/FAS/LAMB1/CSF1R/BIRC3/PRKCB/FGF2/NFKB1/RAC2/RBX1/GSTP1/CTNNA2/VEGFB/RXRG/BAD/FZD6/TGFBR1/WNT16/MAPK10/MYC/PIK3R5/FGF18/AXIN1/MSH2/FGF22/KIT/EGLN2/RXRB/PIK3R2/CSF2RA/MAPK9/NRAS/FZD8/BCR/FADD/AKT1/WNT11/RALGDS/FGF10/CDKN2B/FZD10/MAP2K2/IKBKG/PDGFRB/TP53/FZD2/ITGA2/TRAF2/HSP90AB1/FOS/LEF1/APC2/CDK2/FLT3LG/TCF7L1/TRAF4/PPARG/WNT3/FZD9/BAX/CTNNB1/PIK3CG/RELA/TGFB1/STK36/SPI…

## Sheet: GSEA-HLA-G
	ID	Description	setSize	enrichmentScore	NES	pvalue	p.adjust	qvalue	rank	leading_edge	core_enrichment
KEGG_CELL_ADHESION_MOLECULES_CAMS	KEGG_CELL_ADHESION_MOLECULES_CAMS	KEGG_CELL_ADHESION_MOLECULES_CAMS	130	0.360054565496918	1.84435901317837	8.13113268842152e-07	8.13113268842152e-07	0.000124106762086434	8390	tags=66%	list=42%	signal=38%	HLA-G/CD40/HLA-DRA/HLA-B/HLA-C/ITGB2/CD86/HLA-A/HLA-F/HLA-E/HLA-DMA/SELPLG/HLA-DQA2/ITGB7/CD8A/CLDN15/HLA-DQA1/CD2/HLA-DMB/CD34/PDCD1/ITGAL/SIGLEC1/CD4/PDCD1LG2/MAG/MPZL1/HLA-DOB/ESAM/CLDN3/HLA-DOA/ICOSLG/CD40LG/CD6/ICAM2/CTLA4/PTPRF/SDC3/ITGAM/CNTNAP1/ITGA4/SELL/HLA-DPB1/SELP/CLDN7/CNTNAP2/HLA-DQB1/CDH15/HLA-DRB1/CD8B/CDH4/ICAM1/CD99/CLDN4/CLDN16/SDC1/NRXN2/NLGN4X/L1CAM/ICAM3/CNTN2/ICOS/CDH5/CLD…
KEGG_CYTOKINE_CYTOKINE_RECEPTOR_INTERACTION	KEGG_CYTOKINE_CYTOKINE_RECEPTOR_INTERACTION	KEGG_CYTOKINE_CYTOKINE_RECEPTOR_INTERACTION	262	0.292690277498424	1.58079351038693	4.18228849357121e-06	4.18228849357121e-06	0.000220036910344941	9751	tags=67%	list=49%	signal=35%	CD40/TNFSF13/CXCL16/XCL1/CSF2RA/CCR5/XCL2/TNFRSF1B/CCL2/CCL4/TNFSF12/IL4R/IL7R/TNFSF8/CSF1R/CCL5/TNFRSF1A/IL3RA/VEGFB/CX3CL1/IL2RB/CXCR4/TNFSF13B/TNFRSF13C/CCR1/TNFRSF6B/FLT3LG/CCL19/CCL26/IL10RA/CCL28/CXCR6/IL17RA/PLEKHO2/TNFRSF10A/CD40LG/CCL14/CXCL10/CXCR3/TGFB1/CD70/OSM/RELT/TNFRSF9/CCR10/TNFRSF25/GDF5/IL3/CSF1/FAS/IL17B/CD27/CCL20/CCL22/IL18/AMH/XCR1/IL18RAP/PDGFRB/EDA2R/IL21R/LIF/CRLF2/INHBB…
KEGG_HEMATOPOIETIC_CELL_LINEAGE	KEGG_HEMATOPOIETIC_CELL_LINEAGE	KEGG_HEMATOPOIETIC_CELL_LINEAGE	87	0.388547178208843	1.90630896706984	4.32486341022815e-06	4.32486341022815e-06	0.000220036910344941	9181	tags=78%	list=46%	signal=42%	HLA-DRA/CSF2RA/CD14/IL4R/IL7R/CSF1R/CD37/CD8A/FCGR1A/CD1E/CD2/CD34/IL3RA/CD4/CD38/CD3D/FLT3LG/CD7/GP1BB/CD1C/CD33/ITGA3/IL3/CSF1/FCER2/CD1D/ITGAM/ITGA4/HLA-DRB1/IL11/GP9/IL9R/CD8B/CD1B/CSF3/IL1B/CD3E/CD5/CSF2/IL1A/ANPEP/CR1/IL2RA/KIT/FLT3/ITGA2B/IL1R2/CD1A/IL6/ITGA5/THPO/EPO/MME/CD3G/IL5RA/ITGA2/TPO/IL4/CD22/MS4A1/GYPA/EPOR/CSF3R/CD19/ITGB3/CD55/CD44/IL6R
KEGG_LEISHMANIA_INFECTION	KEGG_LEISHMANIA_INFECTION	KEGG_LEISHMANIA_INFECTION	72	0.410340150717206	1.95467064615863	8.83151649817464e-06	8.83151649817464e-06	0.000330066078272539	5315	tags=58%	list=27%	signal=43%	HLA-DRA/CYBA/TLR2/ITGB2/NFKB1/IRAK4/HLA-DMA/HLA-DQA2/NCF4/FCGR1A/HLA-DQA1/HLA-DMB/MYD88/NCF1/NFKBIB/PTPN6/HLA-DOB/FCGR2C/MAPK11/TAB1/HLA-DOA/MAPK12/NCF2/TGFB1/FCGR2A/MAPK3/PRKCB/MARCKSL1/ITGAM/ITGA4/HLA-DPB1/HLA-DQB1/HLA-DRB1/IL1B/ELK1/TLR4/IFNGR2/IL1A/CR1/C3/FCGR3A/FOS
KEGG_ALLOGRAFT_REJECTION	KEGG_ALLOGRAFT_REJECTION	KEGG_ALLOGRAFT_REJECTION	37	0.482770334350518	2.0836179152843	1.08125094606521e-05	1.08125094606521e-05	0.000330066078272539	3461	tags=57%	list=17%	signal=47%	HLA-G/CD40/HLA-DRA/HLA-B/HLA-C/CD86/HLA-A/HLA-F/HLA-E/HLA-DMA/HLA-DQA2/HLA-DQA1/HLA-DMB/HLA-DOB/HLA-DOA/PRF1/CD40LG/FAS/HLA-DPB1/HLA-DQB1/HLA-DRB1
KEGG_FC_GAMMA_R_MEDIATED_PHAGOCYTOSIS	KEGG_FC_GAMMA_R_MEDIATED_PHAGOCYTOSIS	KEGG_FC_GAMMA_R_MEDIATED_PHAGOCYTOSIS	92	0.359510360288029	1.77428137228441	4.57427192259418e-05	4.57427192259418e-05	0.00116363057680027	4253	tags=45%	list=21%	signal=35%	INPP5D/PRKCD/ARPC3/ARPC4/RAC2/FCGR1A/HCK/PIK3R5/AKT1/ARPC1B/NCF1/DOCK2/PLA2G4A/VAV1/RPS6KB2/CRK/FCGR2C/LAT/SYK/SPHK1/FCGR2A/MAPK3/PLD2/SPHK2/PRKCB/PIK3R2/MARCKS/ASAP3/PLA2G4B/MARCKSL1/LIMK1/VAV2/DNM1/DNM2/PLA2G6/PLA2G4F/WASF2/PRKCG/WAS/ARPC2/LYN
KEGG_GLYCEROPHOSPHOLIPID_METABOLISM	KEGG_GLYCEROPHOSPHOLIPID_METABOLISM	KEGG_GLYCEROPHOSPHOLIPID_METABOLISM	69	0.383155759921678	1.81722949687904	0.00011711644564612	0.00011711644564612	0.002553666859953	6283	tags=49%	list=32%	signal=34%	PISD/LPCAT1/LPCAT3/CHKB/PLA2G15/CHKA/PLA2G4A/PTDSS2/ADPRM/AGPAT1/PEMT/PLD2/DGKZ/PCYT2/AGPAT4/PLA2G4B/MBOAT1/JMJD7-PLA2G4B/LCAT/PGS1/PLA2G6/AGPAT2/PLA2G3/PLA2G2D/DGKA/CHAT/ACHE/LPCAT4/DGKQ/PLA2G10/PLA2G2A/MBOAT7/ETNK2/GPD1
KEGG_CHEMOKINE_SIGNALING_PATHWAY	KEGG_CHEMOKINE_SIGNALING_PATHWAY	KEGG_CHEMOKINE_SIGNALING_PATHWAY	185	0.289463054214695	1.52171671530801	0.000168911737390617	0.000168911737390617	0.00287319599708904	6231	tags=48%	list=31%	signal=33%	CXCL16/NFKB1/XCL1/PTK2B/CCR5/PRKCD/XCL2/CCL2/RAC2/CCL4/HCK/CCL5/PIK3R5/ARRB2/ADCY3/GNAI2/AKT1/ELMO1/NCF1/CX3CL1/DOCK2/NFKBIB/VAV1/CXCR4/CRK/CCR1/CCL19/CCL26/CCL28/CXCR6/STAT5B/CCL14/CXCL10/CXCR3/GNB3/MAPK3/CCR10/PREX1/PRKCB/GNB2/PIK3R2/PLCB3/CCL20/FGR/CCL22/ADCY7/GRK6/XCR1/VAV2/ADCY6/PLCB2/CXCL12/ADCY8/WAS/ADCY4/CXCR2/CCR2/PF4/CCR7/PRKX/LYN/CCL13/CCR8/RASGRP2/CXCL9/CCL21/SHC2/ARRB1/CCR4/CCL3/CCL3…
KEGG_SYSTEMIC_LUPUS_ERYTHEMATOSUS	KEGG_SYSTEMIC_LUPUS_ERYTHEMATOSUS	KEGG_SYSTEMIC_LUPUS_ERYTHEMATOSUS	57	0.39706414892068	1.84273190998273	0.000169419488104216	0.000169419488104216	0.00287319599708904	3510	tags=47%	list=18%	signal=39%	CD40/HLA-DRA/CD86/HLA-DMA/ACTN4/HLA-DQA2/FCGR1A/C1QA/C1QB/HLA-DQA1/C1QC/HLA-DMB/C1R/HLA-DOB/FCGR2C/HLA-DOA/C1S/ELANE/CD40LG/FCGR2A/SNRPD1/HLA-DPB1/SNRPB/HLA-DQB1/CTSG/HLA-DRB1/TRIM21
KEGG_PROPANOATE_METABOLISM	KEGG_PROPANOATE_METABOLISM	KEGG_PROPANOATE_METABOLISM	31	-0.347469	-2.29565	0.000232876043971355	0.000232876043971355	0.00355442382903648	9092	tags=90%	list=46%	signal=49%	MCEE/LDHAL6A/ACACA/ACSS1/HADHA/ACSS2/ALDH7A1/LDHB/ACSS3/ECHS1/LDHA/ALDH9A1/SUCLA2/ACACB/LDHAL6B/SUCLG2/HIBCH/ALDH2/ALDH6A1/ABAT/ALDH3A2/ACADM/EHHADH/MLYCD/PCCB/ACAT1/PCCA/SUCLG1
KEGG_GRAFT_VERSUS_HOST_DISEASE	KEGG_GRAFT_VERSUS_HOST_DISEASE	KEGG_GRAFT_VERSUS_HOST_DISEASE	41	0.422242177920385	1.85922005895681	0.000352835223748823	0.000352835223748823	0.00489579975536645	7345	tags=73%	list=37%	signal=46%	HLA-G/HLA-DRA/HLA-B/HLA-C/CD86/HLA-A/HLA-F/HLA-E/HLA-DMA/HLA-DQA2/KLRD1/HLA-DQA1/HLA-DMB/HLA-DOB/HLA-DOA/PRF1/FAS/HLA-DPB1/HLA-DQB1/HLA-DRB1/IL1B/KIR2DL1/IL1A/KIR2DL2/KIR3DL1/IL6/KIR3DL2/KIR2DL3/CD28/HLA-DPA1
KEGG_INTESTINAL_IMMUNE_NETWORK_FOR_IGA_PRODUCTION	KEGG_INTESTINAL_IMMUNE_NETWORK_FOR_IGA_PRODUCTION	KEGG_INTESTINAL_IMMUNE_NETWORK_FOR_IGA_PRODUCTION	48	0.408932768137478	1.85193727241837	0.00043322594029596	0.00043322594029596	0.00551032994236089	7861	tags=73%	list=40%	signal=44%	CD40/HLA-DRA/TNFSF13/CD86/HLA-DMA/HLA-DQA2/ITGB7/HLA-DQA1/HLA-DMB/CXCR4/TNFSF13B/TNFRSF13C/HLA-DOB/CCL28/HLA-DOA/ICOSLG/CD40LG/TGFB1/CCR10/ITGA4/HLA-DPB1/HLA-DQB1/HLA-DRB1/CXCL12/MAP3K14/ICOS/IL6/IL15RA/IL10/LTBR/CD28/HLA-DPA1/TNFRSF17/IL15/IL4
KEGG_PRIMARY_IMMUNODEFICIENCY	KEGG_PRIMARY_IMMUNODEFICIENCY	KEGG_PRIMARY_IMMUNODEFICIENCY	35	0.442274739534463	1.89350045027564	0.000626994333675273	0.000626994333675273	0.00723711359224245	8528	tags=83%	list=43%	signal=47%	CD40/TAP1/BTK/IL7R/CD8A/ZAP70/BLNK/CD4/TNFRSF13C/CD3D/CD40LG/RFXANK/LCK/ADA/AIRE/CD8B/CD3E/RFXAP/ICOS/IL2RG/CIITA/JAK3/CD79A/IKBKG/DCLRE1C/RFX5/PTPRC/TNFRSF13B/CD19
KEGG_BASAL_CELL_CARCINOMA	KEGG_BASAL_CELL_CARCINOMA	KEGG_BASAL_CELL_CARCINOMA	54	0.389627554918762	1.79862675881589	0.0006660148800489	0.0006660148800489	0.00723711359224245	9597	tags=74%	list=48%	signal=38%	TP53/LEF1/WNT11/STK36/APC2/WNT16/PTCH2/AXIN1/FZD8/WNT4/WNT5B/SMO/GLI1/FZD2/WNT7A/BMP4/WNT3/FZD9/WNT10A/TCF7L1/TCF7/WNT8B/DVL2/WNT2B/WNT10B/WNT9A/FZD10/SHH/WNT7B/BMP2/WNT9B/GLI2/FZD6/CTNNB1/SUFU/GLI3/WNT8A/DVL1/WNT6/AXIN2
KEGG_VIRAL_MYOCARDITIS	KEGG_VIRAL_MYOCARDITIS	KEGG_VIRAL_MYOCARDITIS	70	0.354479765341106	1.68562948727849	0.000711233577168655	0.000711233577168655	0.00723711359224245	1485	tags=31%	list=7%	signal=29%	HLA-G/CD40/HLA-DRA/HLA-B/HLA-C/ITGB2/CD86/HLA-A/HLA-F/HLA-E/HLA-DMA/RAC2/HLA-DQA2/HLA-DQA1/HLA-DMB/ITGAL/MYH9/ACTB/HLA-DOB/HLA-DOA/PRF1/CD40LG
KEGG_TYPE_I_DIABETES_MELLITUS	KEGG_TYPE_I_DIABETES_MELLITUS	KEGG_TYPE_I_DIABETES_MELLITUS	43	0.406318303578105	1.80932026663782	0.00156487089174614	0.00156487089174614	0.0149280446909994	4512	tags=56%	list=23%	signal=43%	HLA-G/HLA-DRA/HLA-B/HLA-C/CD86/HLA-A/HLA-F/HLA-E/HLA-DMA/HLA-DQA2/HLA-DQA1/HLA-DMB/PTPRN2/HLA-DOB/HLA-DOA/PRF1/FAS/GAD1/HLA-DPB1/HLA-DQB1/HLA-DRB1/INS/IL1B/IL1A
KEGG_CITRATE_CYCLE_TCA_CYCLE	KEGG_CITRATE_CYCLE_TCA_CYCLE	KEGG_CITRATE_CYCLE_TCA_CYCLE	30	-0.307365	-2.03133	0.00197807941802989	0.00197807941802989	0.0159649446338582	1998	tags=50%	list=10%	signal=45%	DLST/SDHC/SDHB/IDH3A/MDH2/FH/PDHB/SDHD/PDHA1/IDH3B/SDHA/ACO1/ACO2/DLD/SUCLG1
KEGG_NATURAL_KILLER_CELL_MEDIATED_CYTOTOXICITY	KEGG_NATURAL_KILLER_CELL_MEDIATED_CYTOTOXICITY	KEGG_NATURAL_KILLER_CELL_MEDIATED_CYTOTOXICITY	135	0.286962620089505	1.47187437434307	0.00197941884935215	0.00197941884935215	0.0159649446338582	8707	tags=61%	list=44%	signal=34%	HLA-G/HLA-B/HLA-C/ITGB2/HLA-A/FCER1G/HLA-E/CD48/LCP2/PTK2B/TYROBP/SH2D1A/RAC2/HCST/KLRD1/ZAP70/PIK3R5/ITGAL/KLRK1/VAV1/PTPN6/MAP2K2/LAT/SYK/TNFRSF10A/PRF1/KIR2DS5/CD247/MAPK3/ICAM2/PRKCB/PIK3R2/FAS/NCR1/CD244/LCK/VAV2/NCR3/BID/PRKCG/ICAM1/KIR2DL1/IFNGR2/CSF2/IFNA21/KIR2DS4/SHC2/FCGR3A/KIR2DL2/KIR3DL1/NFATC3/FYN/IFNB1/NFATC2/SH3BP2/CHP2/KIR2DS1/HRAS/PPP3CA/KIR2DS3/TNFRSF10C/NFATC4/KIR3DL2/KIR2DL3/…
KEGG_AUTOIMMUNE_THYROID_DISEASE	KEGG_AUTOIMMUNE_THYROID_DISEASE	KEGG_AUTOIMMUNE_THYROID_DISEASE	52	0.36149827294779	1.65988209470902	0.00198736034924925	0.00198736034924925	0.0159649446338582	3461	tags=42%	list=17%	signal=35%	HLA-G/CD40/HLA-DRA/HLA-B/HLA-C/CD86/HLA-A/HLA-F/HLA-E/HLA-DMA/HLA-DQA2/HLA-DQA1/HLA-DMB/HLA-DOB/HLA-DOA/PRF1/CD40LG/CTLA4/FAS/HLA-DPB1/HLA-DQB1/HLA-DRB1
KEGG_ANTIGEN_PROCESSING_AND_PRESENTATION	KEGG_ANTIGEN_PROCESSING_AND_PRESENTATION	KEGG_ANTIGEN_PROCESSING_AND_PRESENTATION	88	0.318018345282141	1.5609677910977	0.00249988148232194	0.00249988148232194	0.0190780428914043	7545	tags=57%	list=38%	signal=35%	HLA-G/HLA-DRA/HLA-B/TAP1/HLA-C/HLA-A/HLA-F/HLA-E/HLA-DMA/HLA-DQA2/CD8A/KLRD1/HLA-DQA1/CTSS/HLA-DMB/CD74/CD4/IFI30/HLA-DOB/HLA-DOA/HSPA6/KIR2DS5/RFXANK/PSME1/KIR3DL3/CALR/LGMN/PSME2/HLA-DPB1/HLA-DQB1/HLA-DRB1/CD8B/KIR2DL1/IFNA21/RFXAP/KIR2DS4/HSPA8/HSP90AB1/KIR2DL2/KIR3DL1/LTA/CIITA/KIR2DS1/KIR2DS3/TAPBP/KIR3DL2/KIR2DL3/HLA-DPA1/RFX5/IFNA4
KEGG_ASTHMA	KEGG_ASTHMA	KEGG_ASTHMA	30	0.430138663882438	1.78636395855896	0.0028211901148657	0.0028211901148657	0.0205048905591743	3461	tags=53%	list=17%	signal=44%	CD40/HLA-DRA/FCER1G/HLA-DMA/HLA-DQA2/FCER1A/HLA-DQA1/HLA-DMB/HLA-DOB/HLA-DOA/CD40LG/RNASE3/IL3/HLA-DPB1/HLA-DQB1/HLA-DRB1
KEGG_NEUROACTIVE_LIGAND_RECEPTOR_INTERACTION	KEGG_NEUROACTIVE_LIGAND_RECEPTOR_INTERACTION	KEGG_NEUROACTIVE_LIGAND_RECEPTOR_INTERACTION	271	0.240986801605141	1.30386651040388	0.00405274722825956	0.00405274722825956	0.0281171458419922	10274	tags=64%	list=52%	signal=31%	AVPR2/FPR3/ADRB3/C5AR1/TSPO/APLNR/P2RY8/P2RX4/S1PR5/C3AR1/CHRNB1/TAAR5/MTNR1B/GALR3/VIPR1/P2RY13/LTB4R/LPAR2/PTAFR/LTB4R2/NTSR1/GABRE/P2RX7/PTGIR/DRD4/P2RY6/GABRD/TBXA2R/CNR1/P2RX1/CHRND/SSTR3/F2/AVPR1B/NTSR2/HTR5A/PTGER1/CHRNA4/HTR2B/BDKRB2/GRM4/NPBWR1/ADORA3/OPRD1/ADRA2B/NMUR1/GRIN1/GRPR/CTSG/GZMA/GLP2R/HTR7/CHRNA10/GCGR/CHRNG/CYSLTR2/GRM2/DRD2/SSTR5/CCKAR/NPY1R/PRSS3/UTS2R/NPFFR1/S1PR2/GABBR1/…
KEGG_ARACHIDONIC_ACID_METABOLISM	KEGG_ARACHIDONIC_ACID_METABOLISM	KEGG_ARACHIDONIC_ACID_METABOLISM	55	0.338028074717158	1.56203351024173	0.00749580556442486	0.00749580556442486	0.0490983606234631	10421	tags=76%	list=53%	signal=36%	GGT5/GPX1/LTC4S/GPX4/CBR1/PTGES2/PLA2G4A/ALOX5/HPGDS/CBR3/EPHX2/TBXAS1/PTGS1/AKR1C3/PLA2G4B/JMJD7-PLA2G4B/PTGES/PLA2G6/GGT1/PLA2G3/PLA2G2D/GGT7/PTGDS/PLA2G10/PLA2G2A/GPX5/ALOX12B/GPX7/CYP4F2/CYP2B6/CYP4A22/CYP4F3/PTGS2/PLA2G2E/ALOX15B/GPX2/GGT6/CYP2C18/CYP4A11/GPX3/CYP2C8/CYP2E1
KEGG_CYTOSOLIC_DNA_SENSING_PATHWAY	KEGG_CYTOSOLIC_DNA_SENSING_PATHWAY	KEGG_CYTOSOLIC_DNA_SENSING_PATHWAY	53	0.342833971108352	1.5795731523932	0.00772029394631006	0.00772029394631006	0.0490983606234631	7073	tags=57%	list=36%	signal=37%	NFKB1/PYCARD/CASP1/RIPK1/CCL4/IRF7/CCL5/IRF3/NFKBIB/TREX1/CXCL10/ADAR/IL18/RIPK3/POLR1D/ZBP1/POLR3D/POLR3C/DDX58/IL1B/IKBKE/IFNA21/IL6/IFNB1/RELA/POLR3F/MAVS/IKBKG/POLR3GL/POLR3H
KEGG_ALPHA_LINOLENIC_ACID_METABOLISM	KEGG_ALPHA_LINOLENIC_ACID_METABOLISM	KEGG_ALPHA_LINOLENIC_ACID_METABOLISM	17	0.478442793389405	1.71887713196115	0.00841141196333782	0.00841141196333782	0.0513538835656414	5608	tags=53%	list=28%	signal=38%	PLA2G4A/FADS2/PLA2G4B/JMJD7-PLA2G4B/PLA2G6/PLA2G3/PLA2G2D/PLA2G10/PLA2G2A
KEGG_TOLL_LIKE_RECEPTOR_SIGNALING_PATHWAY	KEGG_TOLL_LIKE_RECEPTOR_SIGNALING_PATHWAY	KEGG_TOLL_LIKE_RECEPTOR_SIGNALING_PATHWAY	102	0.280167683894489	1.39788317551907	0.0136753831832138	0.0136753831832138	0.0802805895370851	8688	tags=59%	list=44%	signal=33%	CD40/TLR2/NFKB1/CD86/IRAK4/RIPK1/CCL4/CD14/IRF7/CCL5/PIK3R5/IRF3/MYD88/AKT1/IRF5/TLR5/MAP2K2/LY96/MAPK11/TAB1/CXCL10/MAPK12/MAP3K8/TOLLIP/MAPK3/PIK3R2/TICAM1/TLR1/TLR7/TLR8/MAPK10/IL1B/TLR6/TLR4/CXCL9/IKBKE/IFNA21/CASP8/MAP2K7/FADD/CCL3/FOS/IL6/IFNB1/RELA/CTSK/TLR9/IKBKG/TAB2/TICAM2/AKT2/CXCL11/IFNA4/IFNAR1/LBP/PIK3CD/CXCL8/MAPK13/MAPK9/IFNAR2
KEGG_ENDOCYTOSIS	KEGG_ENDOCYTOSIS	KEGG_ENDOCYTOSIS	178	0.24816558951777	1.30068796604176	0.0220788405322491	0.0220788405322491	0.124812158954234	7291	tags=46%	list=37%	signal=29%	HLA-G/HLA-B/HLA-C/MVB12A/HLA-A/HLA-F/HLA-E/CCR5/VPS28/CSF1R/CHMP6/IQSEC3/ADRB3/AP2A2/ACAP1/SH3GLB2/AP2M1/ARRB2/PSD4/IL2RB/VPS25/SH3GL1/CXCR4/EHD2/SMAP2/AP2S1/RAB5C/HSPA6/AP2A1/CHMP2A/PARD6A/PLD2/EHD1/ARFGAP1/ASAP3/RAB5B/GRK6/SNF8/EPN1/PSD/LDLRAP1/DNM1/DNM2/CHMP1B/ARAP2/LDLR/FGFR2/CXCR2/GIT1/RAB31/ACAP3/RAB11FIP3/ARRB1/IL2RA/CBLC/KIT/MVB12B/HSPA8/FGFR4/ARAP3/IL2RG/VPS37D/RAB11FIP5/SH3GLB1/CXCR1/F2…
KEGG_T_CELL_RECEPTOR_SIGNALING_PATHWAY	KEGG_T_CELL_RECEPTOR_SIGNALING_PATHWAY	KEGG_T_CELL_RECEPTOR_SIGNALING_PATHWAY	107	0.271293800814874	1.35946614740383	0.0247823325992796	0.0247823325992796	0.135091662665246	8660	tags=55%	list=44%	signal=31%	NFKB1/LCP2/CD8A/ZAP70/PIK3R5/PDCD1/AKT1/CD4/NFKBIB/CARD11/VAV1/GRAP2/PTPN6/MAP2K2/CD3D/LAT/MAPK11/CD40LG/MAPK12/MAP3K8/CD247/MAPK3/CTLA4/PIK3R2/LCK/VAV2/PAK4/PRKCQ/NFKBIE/CD8B/CD3E/MAP3K14/CSF2/MAP2K7/CBLC/ICOS/FOS/NFATC3/MALT1/FYN/IL10/NFATC2/RELA/CHP2/HRAS/PPP3CA/NFATC4/IKBKG/CD3G/AKT2/CD28/IL4/PTPRC/TEC/PIK3CD/PLCG1/NRAS/MAPK13/MAPK9
KEGG_CALCIUM_SIGNALING_PATHWAY	KEGG_CALCIUM_SIGNALING_PATHWAY	KEGG_CALCIUM_SIGNALING_PATHWAY	177	0.243023568500123	1.27250403598568	0.028971028971029	0.028971028971029	0.152479099847521	9192	tags=58%	list=46%	signal=31%	PTK2B/GNA14/ADRB3/ITPR3/ADCY3/CD38/P2RX4/TNNC2/ATP2A3/CACNA1S/SPHK1/GNA15/PLCD1/BST1/PDE1B/SPHK2/PTAFR/LTB4R2/PRKCB/NTSR1/CACNA1F/P2RX7/PLCB3/CACNA1I/TBXA2R/CAMK2G/P2RX1/PLCD4/ADCY7/CACNA1A/AVPR1B/PDGFRB/HTR5A/PHKG2/PTGER1/HTR2B/BDKRB2/GRIN1/GRPR/PLCB2/ADCY8/PRKCG/TNNC1/HTR7/MYLK2/ADCY4/CYSLTR2/GNA11/PHKG1/PRKX/ITPR2/RYR1/CCKAR/HRH2/ADRA1D/ADCY1/PRKACG/ITPKA/CHRM3/TACR2/ATP2B2/P2RX5/PLCD3/CHP2/SL…
KEGG_VASCULAR_SMOOTH_MUSCLE_CONTRACTION	KEGG_VASCULAR_SMOOTH_MUSCLE_CONTRACTION	KEGG_VASCULAR_SMOOTH_MUSCLE_CONTRACTION	110	0.261851701025408	1.31673717581817	0.02997002997003	0.02997002997003	0.152479099847521	5805	tags=40%	list=29%	signal=28%	PRKCD/PPP1CA/NPR1/ITPR3/ADCY3/PLA2G4A/PPP1R14A/MAP2K2/CACNA1S/RAMP3/MAPK3/PRKCB/CACNA1F/PLCB3/PTGIR/ARHGEF11/PLA2G4B/ADCY7/JMJD7-PLA2G4B/AVPR1B/MYL6B/PLA2G6/PRKCQ/ADCY6/KCNMB4/PLCB2/ADCY8/PLA2G3/PRKCG/PLA2G2D/MYLK2/RAMP2/ADCY4/GNA11/PRKX/ITPR2/ARHGEF1/ADRA1D/ADCY1/PRKACG/PLA2G10/PLA2G2A/RAMP1/CALCRL
KEGG_OTHER_GLYCAN_DEGRADATION	KEGG_OTHER_GLYCAN_DEGRADATION	KEGG_OTHER_GLYCAN_DEGRADATION	16	0.433849226490016	1.52027762619096	0.0328947368421053	0.0328947368421053	0.159630723957897	6521	tags=69%	list=33%	signal=46%	NEU1/MAN2C1/GLB1/GBA/MAN2B1/MAN2B2/MANBA/NEU4/NEU2/FUCA2/NEU3
KEGG_SULFUR_METABOLISM	KEGG_SULFUR_METABOLISM	KEGG_SULFUR_METABOLISM	13	0.482767393701221	1.57761273329769	0.0334674069539315	0.0334674069539315	0.159630723957897	6664	tags=69%	list=34%	signal=46%	SULT1A2/SULT1A1/CHST12/SULT1A3/SULT1A4/CHST13/PAPSS2/PAPSS1/SULT2B1
KEGG_MAPK_SIGNALING_PATHWAY	KEGG_MAPK_SIGNALING_PATHWAY	KEGG_MAPK_SIGNALING_PATHWAY	264	0.229163698629841	1.23864121253741	0.0371308421547978	0.0371308421547978	0.171737547446433	7286	tags=44%	list=37%	signal=28%	NFKB1/RAC2/CD14/MAPKAPK5/DAXX/TP53/RRAS/TNFRSF1A/ARRB2/AKT1/MAP3K12/PLA2G4A/MAP2K2/CRK/MAPK11/TAOK2/TRAF2/FGF22/TAB1/CACNA1S/FLNB/MAPK8IP3/HSPA6/DUSP5/MAPK12/MAP3K8/TGFB1/FGF17/FLNA/DUSP2/MAPK8IP1/FGF18/MAPK3/MAP4K1/CACNB1/CACNG1/PRKCB/MAPK7/NGF/CACNA1F/NR4A1/HSPB1/CACNA1I/FAS/CDC25B/PLA2G4B/PPP5C/FGF10/MAP3K11/MYC/CACNA1A/JMJD7-PLA2G4B/CACNA2D4/MAP4K2/PDGFRB/RPS6KA4/FGF5/MAPK8IP2/PLA2G6/RASGRP4/…
KEGG_RIBOFLAVIN_METABOLISM	KEGG_RIBOFLAVIN_METABOLISM	KEGG_RIBOFLAVIN_METABOLISM	14	-0.343409	-1.50686	0.0422770747144035	0.0422770747144035	0.189788725498096	10622	tags=93%	list=54%	signal=43%	ACP2/ACP5/MTMR7/ENPP3/PHPT1/MTMR2/TYR/ENPP1/RFK/ACP1/MTMR6/ACP6/MTMR1
KEGG_TAURINE_AND_HYPOTAURINE_METABOLISM	KEGG_TAURINE_AND_HYPOTAURINE_METABOLISM	KEGG_TAURINE_AND_HYPOTAURINE_METABOLISM	10	0.504758259155489	1.51653417381999	0.0460992907801418	0.0460992907801418	0.201034501146483	4146	tags=60%	list=21%	signal=47%	GGT5/BAAT/GAD1/CSAD/GGT1/GGT7
KEGG_LYSOSOME	KEGG_LYSOSOME	KEGG_LYSOSOME	121	0.252117519808925	1.28124249300253	0.047952047952048	0.047952047952048	0.203305466463361	6962	tags=47%	list=35%	signal=31%	LAPTM5/NEU1/SUMF1/NAGA/GLB1/GNPTG/GBA/CTSS/AP1B1/GAA/ATP6V0D1/PLA2G15/IDUA/NAGLU/CTSC/MCOLN1/LAMP3/AP4M1/ABCA2/MAN2B1/ARSA/AP1M1/ATP6V0C/ATP6V0B/TCIRG1/ARSG/CTSH/LGMN/ATP6AP1/SLC11A1/CTSW/CTSA/CLN3/CTSE/AP1M2/CTSG/MANBA/CTSF/CD68/NAPSA/CTSD/ATP6V0A1/PSAPL1/CTSV/GGA3/PPT2/PPT1/SLC17A5/NPC2/DNASE2/GGA2/CLTCL1/CTSK/CLN5/ABCB9/AP3B2/SGSH

## Sheet: GSVA
	logFC	AveExpr	t	P.Value	adj.P.Val	B
HALLMARK_MITOTIC_SPINDLE	0.387921615157306	-0.0538376	5.22441576939816	7.09305241841014e-06	0.000354652620920507	3.62329954292582
HALLMARK_OXIDATIVE_PHOSPHORYLATION	0.579583831368134	-0.0845324	4.64928772065728	4.16902463616288e-05	0.000976709112555838	1.91746791623364
HALLMARK_UV_RESPONSE_DN	0.430726896492495	-0.0538248	4.53742900589302	5.86025467533503e-05	0.000976709112555838	1.59066050132255
HALLMARK_ANDROGEN_RESPONSE	0.379125944656553	-0.0397871	4.20880736137766	0.000157646733797738	0.00197058417247172	0.643737582026507
HALLMARK_G2M_CHECKPOINT	0.314516810688311	-0.0385307	3.98328724226158	0.000307377109616991	0.00307377109616991	0.00769564668972045
HALLMARK_PROTEIN_SECRETION	0.410592425315866	-0.0438595	3.82010622479924	0.000494837943460725	0.00412364952883937	-0.444118
HALLMARK_ALLOGRAFT_REJECTION	-0.295536	0.0384064883913203	-3.41301	0.00157379391394853	0.010447093404086	-1.53428
HALLMARK_MYC_TARGETS_V1	0.370688376373246	-0.0379977	3.39131930367834	0.00167153494465377	0.010447093404086	-1.5907
HALLMARK_PANCREAS_BETA_CELLS	-0.206566	0.0176937299932843	-3.33794	0.00193741228832238	0.010763401601791	-1.72873
HALLMARK_INFLAMMATORY_RESPONSE	-0.258628	0.0392833658627543	-3.03223	0.00442453588136088	0.0205843084896435	-2.49588
HALLMARK_PEROXISOME	0.233681420229934	-0.0310781	2.99125719745057	0.00492904800938381	0.0205843084896435	-2.59547
HALLMARK_IL6_JAK_STAT3_SIGNALING	-0.222721	0.0404525980100327	-2.99039	0.00494023403751445	0.0205843084896435	-2.59755
HALLMARK_XENOBIOTIC_METABOLISM	-0.160608	0.0177140630278232	-2.94751	0.00552722534466327	0.0212585590179357	-2.70089
HALLMARK_MTORC1_SIGNALING	0.257910697671406	-0.0157216	2.86159414722061	0.00690536201592627	0.0244686184442444	-2.90514
HALLMARK_KRAS_SIGNALING_DN	-0.225566	0.031664083481494	-2.83779	0.00734058553327331	0.0244686184442444	-2.96106
HALLMARK_NOTCH_SIGNALING	0.240841873576843	-0.0109698	2.77051479196327	0.00871299554251137	0.027228111070348	-3.11748
HALLMARK_COAGULATION	-0.17121	0.0213172740637308	-2.64517	0.0119256724665253	0.0332781500713578	-3.40236
HALLMARK_APICAL_SURFACE	-0.156695	0.0296065255156817	-2.64333	0.0119801340256888	0.0332781500713578	-3.40648
HALLMARK_HEME_METABOLISM	0.196481620456687	-0.0288663	2.56208680391816	0.0146240034996148	0.0378759120156923	-3.58627
HALLMARK_MYOGENESIS	0.189268809609868	-0.00250824	2.54754350392215	0.0151503648062769	0.0378759120156923	-3.61805
HALLMARK_REACTIVE_OXYGEN_SPECIES_PATHWAY	0.217044372436794	-0.0250466	2.52399228914179	0.0160396803374898	0.0381897150892614	-3.66924
HALLMARK_E2F_TARGETS	0.189370228254844	-0.017761	2.31722888123297	0.0261473349130339	0.0594257611659862	-4.10402
HALLMARK_INTERFERON_GAMMA_RESPONSE	-0.230675	0.0378381830614457	-2.29148	0.0277446343801485	0.0603144225655401	-4.15626
HALLMARK_ANGIOGENESIS	0.178211792824476	-0.000516769	2.13707440377091	0.0392888376177408	0.0818517450369601	-4.46022
HALLMARK_BILE_ACID_METABOLISM	0.114068732569889	-0.00554989	2.10336517907672	0.0423139288060255	0.084627857612051	-4.52441
