# Supplementary material for: Integrated bioinformatic analysis reveals the underlying mitochondria-associated endoplasmic reticulum membranes-related biomarkers for atrial fibrillation
Source: Front Physiol. 2025 Sep 9;16:1647275. doi: 10.3389/fphys.2025.1647275 (PMC12454065; doi:10.3389/fphys.2025.1647275)
Supplement: Supplementary file 5 [file Table1.xlsx]

## Sheet: GSE14975_phe
	title	geo_accession	status	submission_date	last_update_date	type	channel_count	source_name_ch1	organism_ch1	characteristics_ch1	treatment_protocol_ch1	molecule_ch1	extract_protocol_ch1	label_ch1	label_protocol_ch1	taxid_ch1	hyb_protocol	scan_protocol	description	data_processing	platform_id	contact_name	contact_laboratory	contact_department	contact_institute	contact_address	contact_city	contact_zip/postal_code	contact_country	supplementary_file	data_row_count	relation	tissue:ch1
GSM373956	human left atrial_patient_1	GSM373956	Public on Feb 11 2010	Feb 24 2009	Aug 28 2018	RNA	1	human left atrial appendage - atrial fibrillation patient	Homo sapiens	tissue: left atrial appendage	Myocardial tissue was immediately frozen and stored at -80°C.	total RNA	Tissue was homogenized with Qiagen Shredder columns and digested with Proteinase K. For gene expression profiling RNA was prepared according to manufacturer´s Qiagen Mini Kit protocol. RNA integrity was checked using RNA 6000 Nano LabChip on a Bioanalyzer 2100 (Agilent)	Biotin	Probes for Affymetrix microarray analysis were prepared using 50ng total RNA with GeneChip Expression 3´Amplification Two Cycle Target labeling and Control Reagents Kits according to the manufacturer’s instructions (Affymetrix).	9606	Following fragmentation, 15 µg of cRNA were hybridized for 16 hr at 45°C on GeneChip Human Genome 133 Plus 2.0 Array. GeneChips were washed and stained in the Affymetrix Fluidics Station 450 using the protocol EukGe-Ws2v5.	GeneChips were scanned using the GeneChip System Confocal Scanner 3000.	V1_patient	After probe set summarization using MAS5.0 algorithm in GCOS, expression raw data were transferred to GeneSpring GX software (7.3.1) to perform per Chip median normalization for signals which were flagged present or marginal.	GPL570	Sabine,,Ameling	Funktionelle Genomforschung	Interfakultäres Institut für Genetik und Funktionelle Genomforschung	Universitätsmedizin Greifswald	Jahnstraße 15a	Greifswald	17487	Germany	ftp://ftp.ncbi.nlm.nih.gov/geo/samples/GSM373nnn/GSM373956/suppl/GSM373956.CEL.gz	54675	Reanalyzed by: GSE119087	left atrial appendage
GSM373957	human left atrial_patient_2	GSM373957	Public on Feb 11 2010	Feb 24 2009	Aug 28 2018	RNA	1	human left atrial appendage - atrial fibrillation patient	Homo sapiens	tissue: left atrial appendage	Myocardial tissue was immediately frozen and stored at -80°C.	total RNA	Tissue was homogenized with Qiagen Shredder columns and digested with Proteinase K. For gene expression profiling RNA was prepared according to manufacturer´s Qiagen Mini Kit protocol. RNA integrity was checked using RNA 6000 Nano LabChip on a Bioanalyzer 2100 (Agilent)	Biotin	Probes for Affymetrix microarray analysis were prepared using 50ng total RNA with GeneChip Expression 3´Amplification Two Cycle Target labeling and Control Reagents Kits according to the manufacturer’s instructions (Affymetrix).	9606	Following fragmentation, 15 µg of cRNA were hybridized for 16 hr at 45°C on GeneChip Human Genome 133 Plus 2.0 Array. GeneChips were washed and stained in the Affymetrix Fluidics Station 450 using the protocol EukGe-Ws2v5.	GeneChips were scanned using the GeneChip System Confocal Scanner 3000.	V2_patient	After probe set summarization using MAS5.0 algorithm in GCOS, expression raw data were transferred to GeneSpring GX software (7.3.1) to perform per Chip median normalization for signals which were flagged present or marginal.	GPL570	Sabine,,Ameling	Funktionelle Genomforschung	Interfakultäres Institut für Genetik und Funktionelle Genomforschung	Universitätsmedizin Greifswald	Jahnstraße 15a	Greifswald	17487	Germany	ftp://ftp.ncbi.nlm.nih.gov/geo/samples/GSM373nnn/GSM373957/suppl/GSM373957.CEL.gz	54675	Reanalyzed by: GSE119087	left atrial appendage
GSM373958	human left atrial_patient_3	GSM373958	Public on Feb 11 2010	Feb 24 2009	Aug 28 2018	RNA	1	human left atrial appendage - atrial fibrillation patient	Homo sapiens	tissue: left atrial appendage	Myocardial tissue was immediately frozen and stored at -80°C.	total RNA	Tissue was homogenized with Qiagen Shredder columns and digested with Proteinase K. For gene expression profiling RNA was prepared according to manufacturer´s Qiagen Mini Kit protocol. RNA integrity was checked using RNA 6000 Nano LabChip on a Bioanalyzer 2100 (Agilent)	Biotin	Probes for Affymetrix microarray analysis were prepared using 50ng total RNA with GeneChip Expression 3´Amplification Two Cycle Target labeling and Control Reagents Kits according to the manufacturer’s instructions (Affymetrix).	9606	Following fragmentation, 15 µg of cRNA were hybridized for 16 hr at 45°C on GeneChip Human Genome 133 Plus 2.0 Array. GeneChips were washed and stained in the Affymetrix Fluidics Station 450 using the protocol EukGe-Ws2v5.	GeneChips were scanned using the GeneChip System Confocal Scanner 3000.	V3_patient	After probe set summarization using MAS5.0 algorithm in GCOS, expression raw data were transferred to GeneSpring GX software (7.3.1) to perform per Chip median normalization for signals which were flagged present or marginal.	GPL570	Sabine,,Ameling	Funktionelle Genomforschung	Interfakultäres Institut für Genetik und Funktionelle Genomforschung	Universitätsmedizin Greifswald	Jahnstraße 15a	Greifswald	17487	Germany	ftp://ftp.ncbi.nlm.nih.gov/geo/samples/GSM373nnn/GSM373958/suppl/GSM373958.CEL.gz	54675	Reanalyzed by: GSE119087	left atrial appendage
GSM373959	human left atrial_patient_4	GSM373959	Public on Feb 11 2010	Feb 24 2009	Aug 28 2018	RNA	1	human left atrial appendage - atrial fibrillation patient	Homo sapiens	tissue: left atrial appendage	Myocardial tissue was immediately frozen and stored at -80°C.	total RNA	Tissue was homogenized with Qiagen Shredder columns and digested with Proteinase K. For gene expression profiling RNA was prepared according to manufacturer´s Qiagen Mini Kit protocol. RNA integrity was checked using RNA 6000 Nano LabChip on a Bioanalyzer 2100 (Agilent)	Biotin	Probes for Affymetrix microarray analysis were prepared using 50ng total RNA with GeneChip Expression 3´Amplification Two Cycle Target labeling and Control Reagents Kits according to the manufacturer’s instructions (Affymetrix).	9606	Following fragmentation, 15 µg of cRNA were hybridized for 16 hr at 45°C on GeneChip Human Genome 133 Plus 2.0 Array. GeneChips were washed and stained in the Affymetrix Fluidics Station 450 using the protocol EukGe-Ws2v5.	GeneChips were scanned using the GeneChip System Confocal Scanner 3000.	V6_patient	After probe set summarization using MAS5.0 algorithm in GCOS, expression raw data were transferred to GeneSpring GX software (7.3.1) to perform per Chip median normalization for signals which were flagged present or marginal.	GPL570	Sabine,,Ameling	Funktionelle Genomforschung	Interfakultäres Institut für Genetik und Funktionelle Genomforschung	Universitätsmedizin Greifswald	Jahnstraße 15a	Greifswald	17487	Germany	ftp://ftp.ncbi.nlm.nih.gov/geo/samples/GSM373nnn/GSM373959/suppl/GSM373959.CEL.gz	54675	Reanalyzed by: GSE119087	left atrial appendage
GSM373960	human left atrial_patient_5	GSM373960	Public on Feb 11 2010	Feb 24 2009	Aug 28 2018	RNA	1	human left atrial appendage - atrial fibrillation patient	Homo sapiens	tissue: left atrial appendage	Myocardial tissue was immediately frozen and stored at -80°C.	total RNA	Tissue was homogenized with Qiagen Shredder columns and digested with Proteinase K. For gene expression profiling RNA was prepared according to manufacturer´s Qiagen Mini Kit protocol. RNA integrity was checked using RNA 6000 Nano LabChip on a Bioanalyzer 2100 (Agilent)	Biotin	Probes for Affymetrix microarray analysis were prepared using 50ng total RNA with GeneChip Expression 3´Amplification Two Cycle Target labeling and Control Reagents Kits according to the manufacturer’s instructions (Affymetrix).	9606	Following fragmentation, 15 µg of cRNA were hybridized for 16 hr at 45°C on GeneChip Human Genome 133 Plus 2.0 Array. GeneChips were washed and stained in the Affymetrix Fluidics Station 450 using the protocol EukGe-Ws2v5.	GeneChips were scanned using the GeneChip System Confocal Scanner 3000.	V9_patient	After probe set summarization using MAS5.0 algorithm in GCOS, expression raw data were transferred to GeneSpring GX software (7.3.1) to perform per Chip median normalization for signals which were flagged present or marginal.	GPL570	Sabine,,Ameling	Funktionelle Genomforschung	Interfakultäres Institut für Genetik und Funktionelle Genomforschung	Universitätsmedizin Greifswald	Jahnstraße 15a	Greifswald	17487	Germany	ftp://ftp.ncbi.nlm.nih.gov/geo/samples/GSM373nnn/GSM373960/suppl/GSM373960.CEL.gz	54675	Reanalyzed by: GSE119087	left atrial appendage
GSM373961	human left atrial_control_1	GSM373961	Public on Feb 11 2010	Feb 24 2009	Aug 28 2018	RNA	1	human left atrial appendage - control	Homo sapiens	tissue: left atrial appendage	Myocardial tissue was immediately frozen and stored at -80°C.	total RNA	Tissue was homogenized with Qiagen Shredder columns and digested with Proteinase K. For gene expression profiling RNA was prepared according to manufacturer´s Qiagen Mini Kit protocol. RNA integrity was checked using RNA 6000 Nano LabChip on a Bioanalyzer 2100 (Agilent)	Biotin	Probes for Affymetrix microarray analysis were prepared using 50ng total RNA with GeneChip Expression 3´Amplification Two Cycle Target labeling and Control Reagents Kits according to the manufacturer’s instructions (Affymetrix).	9606	Following fragmentation, 15 µg of cRNA were hybridized for 16 hr at 45°C on GeneChip Human Genome 133 Plus 2.0 Array. GeneChips were washed and stained in the Affymetrix Fluidics Station 450 using the protocol EukGe-Ws2v5.	GeneChips were scanned using the GeneChip System Confocal Scanner 3000.	K4_control	After probe set summarization using MAS5.0 algorithm in GCOS, expression raw data were transferred to GeneSpring GX software (7.3.1) to perform per Chip median normalization for signals which were flagged present or marginal.	GPL570	Sabine,,Ameling	Funktionelle Genomforschung	Interfakultäres Institut für Genetik und Funktionelle Genomforschung	Universitätsmedizin Greifswald	Jahnstraße 15a	Greifswald	17487	Germany	ftp://ftp.ncbi.nlm.nih.gov/geo/samples/GSM373nnn/GSM373961/suppl/GSM373961.CEL.gz	54675	Reanalyzed by: GSE119087	left atrial appendage
GSM373962	human left atrial_control_2	GSM373962	Public on Feb 11 2010	Feb 24 2009	Aug 28 2018	RNA	1	human left atrial appendage - control	Homo sapiens	tissue: left atrial appendage	Myocardial tissue was immediately frozen and stored at -80°C.	total RNA	Tissue was homogenized with Qiagen Shredder columns and digested with Proteinase K. For gene expression profiling RNA was prepared according to manufacturer´s Qiagen Mini Kit protocol. RNA integrity was checked using RNA 6000 Nano LabChip on a Bioanalyzer 2100 (Agilent)	Biotin	Probes for Affymetrix microarray analysis were prepared using 50ng total RNA with GeneChip Expression 3´Amplification Two Cycle Target labeling and Control Reagents Kits according to the manufacturer’s instructions (Affymetrix).	9606	Following fragmentation, 15 µg of cRNA were hybridized for 16 hr at 45°C on GeneChip Human Genome 133 Plus 2.0 Array. GeneChips were washed and stained in the Affymetrix Fluidics Station 450 using the protocol EukGe-Ws2v5.	GeneChips were scanned using the GeneChip System Confocal Scanner 3000.	K5_control	After probe set summarization using MAS5.0 algorithm in GCOS, expression raw data were transferred to GeneSpring GX software (7.3.1) to perform per Chip median normalization for signals which were flagged present or marginal.	GPL570	Sabine,,Ameling	Funktionelle Genomforschung	Interfakultäres Institut für Genetik und Funktionelle Genomforschung	Universitätsmedizin Greifswald	Jahnstraße 15a	Greifswald	17487	Germany	ftp://ftp.ncbi.nlm.nih.gov/geo/samples/GSM373nnn/GSM373962/suppl/GSM373962.CEL.gz	54675	Reanalyzed by: GSE119087	left atrial appendage
GSM373963	human left atrial_control_3	GSM373963	Public on Feb 11 2010	Feb 24 2009	Aug 28 2018	RNA	1	human left atrial appendage - control	Homo sapiens	tissue: left atrial appendage	Myocardial tissue was immediately frozen and stored at -80°C.	total RNA	Tissue was homogenized with Qiagen Shredder columns and digested with Proteinase K. For gene expression profiling RNA was prepared according to manufacturer´s Qiagen Mini Kit protocol. RNA integrity was checked using RNA 6000 Nano LabChip on a Bioanalyzer 2100 (Agilent)	Biotin	Probes for Affymetrix microarray analysis were prepared using 50ng total RNA with GeneChip Expression 3´Amplification Two Cycle Target labeling and Control Reagents Kits according to the manufacturer’s instructions (Affymetrix).	9606	Following fragmentation, 15 µg of cRNA were hybridized for 16 hr at 45°C on GeneChip Human Genome 133 Plus 2.0 Array. GeneChips were washed and stained in the Affymetrix Fluidics Station 450 using the protocol EukGe-Ws2v5.	GeneChips were scanned using the GeneChip System Confocal Scanner 3000.	K7_control	After probe set summarization using MAS5.0 algorithm in GCOS, expression raw data were transferred to GeneSpring GX software (7.3.1) to perform per Chip median normalization for signals which were flagged present or marginal.	GPL570	Sabine,,Ameling	Funktionelle Genomforschung	Interfakultäres Institut für Genetik und Funktionelle Genomforschung	Universitätsmedizin Greifswald	Jahnstraße 15a	Greifswald	17487	Germany	ftp://ftp.ncbi.nlm.nih.gov/geo/samples/GSM373nnn/GSM373963/suppl/GSM373963.CEL.gz	54675	Reanalyzed by: GSE119087	left atrial appendage
GSM373964	human left atrial_control_4	GSM373964	Public on Feb 11 2010	Feb 24 2009	Aug 28 2018	RNA	1	human left atrial appendage - control	Homo sapiens	tissue: left atrial appendage	Myocardial tissue was immediately frozen and stored at -80°C.	total RNA	Tissue was homogenized with Qiagen Shredder columns and digested with Proteinase K. For gene expression profiling RNA was prepared according to manufacturer´s Qiagen Mini Kit protocol. RNA integrity was checked using RNA 6000 Nano LabChip on a Bioanalyzer 2100 (Agilent)	Biotin	Probes for Affymetrix microarray analysis were prepared using 50ng total RNA with GeneChip Expression 3´Amplification Two Cycle Target labeling and Control Reagents Kits according to the manufacturer’s instructions (Affymetrix).	9606	Following fragmentation, 15 µg of cRNA were hybridized for 16 hr at 45°C on GeneChip Human Genome 133 Plus 2.0 Array. GeneChips were washed and stained in the Affymetrix Fluidics Station 450 using the protocol EukGe-Ws2v5.	GeneChips were scanned using the GeneChip System Confocal Scanner 3000.	K8_control	After probe set summarization using MAS5.0 algorithm in GCOS, expression raw data were transferred to GeneSpring GX software (7.3.1) to perform per Chip median normalization for signals which were flagged present or marginal.	GPL570	Sabine,,Ameling	Funktionelle Genomforschung	Interfakultäres Institut für Genetik und Funktionelle Genomforschung	Universitätsmedizin Greifswald	Jahnstraße 15a	Greifswald	17487	Germany	ftp://ftp.ncbi.nlm.nih.gov/geo/samples/GSM373nnn/GSM373964/suppl/GSM373964.CEL.gz	54675	Reanalyzed by: GSE119087	left atrial appendage
GSM373965	human left atrial_control_5	GSM373965	Public on Feb 11 2010	Feb 24 2009	Aug 28 2018	RNA	1	human left atrial appendage - control	Homo sapiens	tissue: left atrial appendage	Myocardial tissue was immediately frozen and stored at -80°C.	total RNA	Tissue was homogenized with Qiagen Shredder columns and digested with Proteinase K. For gene expression profiling RNA was prepared according to manufacturer´s Qiagen Mini Kit protocol. RNA integrity was checked using RNA 6000 Nano LabChip on a Bioanalyzer 2100 (Agilent)	Biotin	Probes for Affymetrix microarray analysis were prepared using 50ng total RNA with GeneChip Expression 3´Amplification Two Cycle Target labeling and Control Reagents Kits according to the manufacturer’s instructions (Affymetrix).	9606	Following fragmentation, 15 µg of cRNA were hybridized for 16 hr at 45°C on GeneChip Human Genome 133 Plus 2.0 Array. GeneChips were washed and stained in the Affymetrix Fluidics Station 450 using the protocol EukGe-Ws2v5.	GeneChips were scanned using the GeneChip System Confocal Scanner 3000.	K10_control	After probe set summarization using MAS5.0 algorithm in GCOS, expression raw data were transferred to GeneSpring GX software (7.3.1) to perform per Chip median normalization for signals which were flagged present or marginal.	GPL570	Sabine,,Ameling	Funktionelle Genomforschung	Interfakultäres Institut für Genetik und Funktionelle Genomforschung	Universitätsmedizin Greifswald	Jahnstraße 15a	Greifswald	17487	Germany	ftp://ftp.ncbi.nlm.nih.gov/geo/samples/GSM373nnn/GSM373965/suppl/GSM373965.CEL.gz	54675	Reanalyzed by: GSE119087	left atrial appendage

## Sheet: GSE41177_phe
	title	geo_accession	status	submission_date	last_update_date	type	channel_count	source_name_ch1	organism_ch1	characteristics_ch1	characteristics_ch1.1	characteristics_ch1.2	characteristics_ch1.3	molecule_ch1	extract_protocol_ch1	label_ch1	label_protocol_ch1	taxid_ch1	hyb_protocol	scan_protocol	data_processing	platform_id	contact_name	contact_email	contact_laboratory	contact_department	contact_institute	contact_address	contact_city	contact_state	contact_zip/postal_code	contact_country	supplementary_file	supplementary_file.1	data_row_count	af duration:ch1	age:ch1	gender:ch1	organ:ch1
GSM1005418	Sinus rhythm_LAA_1	GSM1005418	Public on Sep 18 2013	Sep 18 2012	Sep 18 2013	RNA	1	Sinus rhythm_left atrial appendage_1	Homo sapiens	organ: left atrial appendage	gender: female	age: 62Y	af duration: 0M	total RNA	Cellular RNA Extration with TRIZOL	Biotin	Standard Affymetrix protocol	9606	Standard Affymetrix protocol	Standard Affymetrix protocol	Normalize with RMA by Affymetrix Expression Console Ver 1.2	GPL570	Yun-Shien,,Lee	bojack@mail.mcu.edu.tw	GMRCL	Dept. Biotechnology	Ming Chuan Univ	TauYau	TauYau	Taiwan	115	Taiwan	ftp://ftp.ncbi.nlm.nih.gov/geo/samples/GSM1005nnn/GSM1005418/suppl/GSM1005418_20120815_plus2_0622_YYH_76L__HG_U133_Plus_2_.CEL.gz	ftp://ftp.ncbi.nlm.nih.gov/geo/samples/GSM1005nnn/GSM1005418/suppl/GSM1005418_20120815_plus2_0622_YYH_76L__HG_U133_Plus_2_.rma.chp.gz	54675	0M	62Y	female	left atrial appendage
GSM1005419	Sinus rhythm_LAPV_1	GSM1005419	Public on Sep 18 2013	Sep 18 2012	Sep 18 2013	RNA	1	Sinus rhythm_left atrial junction_1	Homo sapiens	organ: left atrial junction	gender: female	age: 62Y	af duration: 0M	total RNA	Cellular RNA Extration with TRIZOL	Biotin	Standard Affymetrix protocol	9606	Standard Affymetrix protocol	Standard Affymetrix protocol	Normalize with RMA by Affymetrix Expression Console Ver 1.2	GPL570	Yun-Shien,,Lee	bojack@mail.mcu.edu.tw	GMRCL	Dept. Biotechnology	Ming Chuan Univ	TauYau	TauYau	Taiwan	115	Taiwan	ftp://ftp.ncbi.nlm.nih.gov/geo/samples/GSM1005nnn/GSM1005419/suppl/GSM1005419_20120815_plus2_0623_YYH_76P__HG_U133_Plus_2_.CEL.gz	ftp://ftp.ncbi.nlm.nih.gov/geo/samples/GSM1005nnn/GSM1005419/suppl/GSM1005419_20120815_plus2_0623_YYH_76P__HG_U133_Plus_2_.rma.chp.gz	54675	0M	62Y	female	left atrial junction
GSM1005420	Sinus rhythm_LAA_2	GSM1005420	Public on Sep 18 2013	Sep 18 2012	Sep 18 2013	RNA	1	Sinus rhythm_left atrial appendage_2	Homo sapiens	organ: left atrial appendage	gender: male	age: 43Y	af duration: 0M	total RNA	Cellular RNA Extration with TRIZOL	Biotin	Standard Affymetrix protocol	9606	Standard Affymetrix protocol	Standard Affymetrix protocol	Normalize with RMA by Affymetrix Expression Console Ver 1.2	GPL570	Yun-Shien,,Lee	bojack@mail.mcu.edu.tw	GMRCL	Dept. Biotechnology	Ming Chuan Univ	TauYau	TauYau	Taiwan	115	Taiwan	ftp://ftp.ncbi.nlm.nih.gov/geo/samples/GSM1005nnn/GSM1005420/suppl/GSM1005420_20120815_plus2_0624_YYH_78L__HG_U133_Plus_2_.CEL.gz	ftp://ftp.ncbi.nlm.nih.gov/geo/samples/GSM1005nnn/GSM1005420/suppl/GSM1005420_20120815_plus2_0624_YYH_78L__HG_U133_Plus_2_.rma.chp.gz	54675	0M	43Y	male	left atrial appendage
GSM1005421	Sinus rhythm_LAPV_2	GSM1005421	Public on Sep 18 2013	Sep 18 2012	Sep 18 2013	RNA	1	Sinus rhythm_left atrial junction_2	Homo sapiens	organ: left atrial junction	gender: male	age: 43Y	af duration: 0M	total RNA	Cellular RNA Extration with TRIZOL	Biotin	Standard Affymetrix protocol	9606	Standard Affymetrix protocol	Standard Affymetrix protocol	Normalize with RMA by Affymetrix Expression Console Ver 1.2	GPL570	Yun-Shien,,Lee	bojack@mail.mcu.edu.tw	GMRCL	Dept. Biotechnology	Ming Chuan Univ	TauYau	TauYau	Taiwan	115	Taiwan	ftp://ftp.ncbi.nlm.nih.gov/geo/samples/GSM1005nnn/GSM1005421/suppl/GSM1005421_20120815_plus2_0625_YYH_78P__HG_U133_Plus_2_.CEL.gz	ftp://ftp.ncbi.nlm.nih.gov/geo/samples/GSM1005nnn/GSM1005421/suppl/GSM1005421_20120815_plus2_0625_YYH_78P__HG_U133_Plus_2_.rma.chp.gz	54675	0M	43Y	male	left atrial junction
GSM1005422	Sinus rhythm_LAA_3	GSM1005422	Public on Sep 18 2013	Sep 18 2012	Sep 18 2013	RNA	1	Sinus rhythm_left atrial appendage_3	Homo sapiens	organ: left atrial appendage	gender: male	age: 55Y	af duration: 0M	total RNA	Cellular RNA Extration with TRIZOL	Biotin	Standard Affymetrix protocol	9606	Standard Affymetrix protocol	Standard Affymetrix protocol	Normalize with RMA by Affymetrix Expression Console Ver 1.2	GPL570	Yun-Shien,,Lee	bojack@mail.mcu.edu.tw	GMRCL	Dept. Biotechnology	Ming Chuan Univ	TauYau	TauYau	Taiwan	115	Taiwan	ftp://ftp.ncbi.nlm.nih.gov/geo/samples/GSM1005nnn/GSM1005422/suppl/GSM1005422_20120801_plus2_0612_YYH_81L__HG_U133_Plus_2_.CEL.gz	ftp://ftp.ncbi.nlm.nih.gov/geo/samples/GSM1005nnn/GSM1005422/suppl/GSM1005422_20120801_plus2_0612_YYH_81L__HG_U133_Plus_2_.rma.chp.gz	54675	0M	55Y	male	left atrial appendage
GSM1005423	Sinus rhythm_LAPV_3	GSM1005423	Public on Sep 18 2013	Sep 18 2012	Sep 18 2013	RNA	1	Sinus rhythm_left atrial junction_3	Homo sapiens	organ: left atrial junction	gender: male	age: 55Y	af duration: 0M	total RNA	Cellular RNA Extration with TRIZOL	Biotin	Standard Affymetrix protocol	9606	Standard Affymetrix protocol	Standard Affymetrix protocol	Normalize with RMA by Affymetrix Expression Console Ver 1.2	GPL570	Yun-Shien,,Lee	bojack@mail.mcu.edu.tw	GMRCL	Dept. Biotechnology	Ming Chuan Univ	TauYau	TauYau	Taiwan	115	Taiwan	ftp://ftp.ncbi.nlm.nih.gov/geo/samples/GSM1005nnn/GSM1005423/suppl/GSM1005423_20120801_plus2_0613_YYH_81P__HG_U133_Plus_2_.CEL.gz	ftp://ftp.ncbi.nlm.nih.gov/geo/samples/GSM1005nnn/GSM1005423/suppl/GSM1005423_20120801_plus2_0613_YYH_81P__HG_U133_Plus_2_.rma.chp.gz	54675	0M	55Y	male	left atrial junction
GSM1005424	AF_LAA_9	GSM1005424	Public on Sep 18 2013	Sep 18 2012	Sep 18 2013	RNA	1	Atrial fibrillation_left atrial appendage_9	Homo sapiens	organ: left atrial appendage	gender: female	age: 65Y	af duration: 10M	total RNA	Cellular RNA Extration with TRIZOL	Biotin	Standard Affymetrix protocol	9606	Standard Affymetrix protocol	Standard Affymetrix protocol	Normalize with RMA by Affymetrix Expression Console Ver 1.2	GPL570	Yun-Shien,,Lee	bojack@mail.mcu.edu.tw	GMRCL	Dept. Biotechnology	Ming Chuan Univ	TauYau	TauYau	Taiwan	115	Taiwan	ftp://ftp.ncbi.nlm.nih.gov/geo/samples/GSM1005nnn/GSM1005424/suppl/GSM1005424_20110506_plus2_0400_YYH_36L__HG_U133_Plus_2_.CEL.gz	ftp://ftp.ncbi.nlm.nih.gov/geo/samples/GSM1005nnn/GSM1005424/suppl/GSM1005424_20110506_plus2_0400_YYH_36L__HG_U133_Plus_2_.rma.chp.gz	54675	10M	65Y	female	left atrial appendage
GSM1005425	AF_LAPV_9	GSM1005425	Public on Sep 18 2013	Sep 18 2012	Sep 18 2013	RNA	1	Atrial fibrillation_left atrial junction_9	Homo sapiens	organ: left atrial junction	gender: female	age: 65Y	af duration: 10M	total RNA	Cellular RNA Extration with TRIZOL	Biotin	Standard Affymetrix protocol	9606	Standard Affymetrix protocol	Standard Affymetrix protocol	Normalize with RMA by Affymetrix Expression Console Ver 1.2	GPL570	Yun-Shien,,Lee	bojack@mail.mcu.edu.tw	GMRCL	Dept. Biotechnology	Ming Chuan Univ	TauYau	TauYau	Taiwan	115	Taiwan	ftp://ftp.ncbi.nlm.nih.gov/geo/samples/GSM1005nnn/GSM1005425/suppl/GSM1005425_20110414_plus2_0379_YYH_36P__HG_U133_Plus_2_.CEL.gz	ftp://ftp.ncbi.nlm.nih.gov/geo/samples/GSM1005nnn/GSM1005425/suppl/GSM1005425_20110414_plus2_0379_YYH_36P__HG_U133_Plus_2_.rma.chp.gz	54675	10M	65Y	female	left atrial junction
GSM1005426	AF_LAA_14	GSM1005426	Public on Sep 18 2013	Sep 18 2012	Sep 18 2013	RNA	1	Atrial fibrillation_left atrial appendage_14	Homo sapiens	organ: left atrial appendage	gender: female	age: 65Y	af duration: 110M	total RNA	Cellular RNA Extration with TRIZOL	Biotin	Standard Affymetrix protocol	9606	Standard Affymetrix protocol	Standard Affymetrix protocol	Normalize with RMA by Affymetrix Expression Console Ver 1.2	GPL570	Yun-Shien,,Lee	bojack@mail.mcu.edu.tw	GMRCL	Dept. Biotechnology	Ming Chuan Univ	TauYau	TauYau	Taiwan	115	Taiwan	ftp://ftp.ncbi.nlm.nih.gov/geo/samples/GSM1005nnn/GSM1005426/suppl/GSM1005426_20110414_plus2_0380_YYH_54L__HG_U133_Plus_2_.CEL.gz	ftp://ftp.ncbi.nlm.nih.gov/geo/samples/GSM1005nnn/GSM1005426/suppl/GSM1005426_20110414_plus2_0380_YYH_54L__HG_U133_Plus_2_.rma.chp.gz	54675	110M	65Y	female	left atrial appendage
GSM1005427	AF_LAPV_14	GSM1005427	Public on Sep 18 2013	Sep 18 2012	Sep 18 2013	RNA	1	Atrial fibrillation_left atrial junction_14	Homo sapiens	organ: left atrial junction	gender: female	age: 65Y	af duration: 110M	total RNA	Cellular RNA Extration with TRIZOL	Biotin	Standard Affymetrix protocol	9606	Standard Affymetrix protocol	Standard Affymetrix protocol	Normalize with RMA by Affymetrix Expression Console Ver 1.2	GPL570	Yun-Shien,,Lee	bojack@mail.mcu.edu.tw	GMRCL	Dept. Biotechnology	Ming Chuan Univ	TauYau	TauYau	Taiwan	115	Taiwan	ftp://ftp.ncbi.nlm.nih.gov/geo/samples/GSM1005nnn/GSM1005427/suppl/GSM1005427_20110414_plus2_0381_YYH_54P__HG_U133_Plus_2_.CEL.gz	ftp://ftp.ncbi.nlm.nih.gov/geo/samples/GSM1005nnn/GSM1005427/suppl/GSM1005427_20110414_plus2_0381_YYH_54P__HG_U133_Plus_2_.rma.chp.gz	54675	110M	65Y	female	left atrial junction
GSM1005428	AF_LAA_1	GSM1005428	Public on Sep 18 2013	Sep 18 2012	Sep 18 2013	RNA	1	Atrial fibrillation_left atrial appendage_1	Homo sapiens	organ: left atrial appendage	gender: male	age: 61Y	af duration: 15M	total RNA	Cellular RNA Extration with TRIZOL	Biotin	Standard Affymetrix protocol	9606	Standard Affymetrix protocol	Standard Affymetrix protocol	Normalize with RMA by Affymetrix Expression Console Ver 1.2	GPL570	Yun-Shien,,Lee	bojack@mail.mcu.edu.tw	GMRCL	Dept. Biotechnology	Ming Chuan Univ	TauYau	TauYau	Taiwan	115	Taiwan	ftp://ftp.ncbi.nlm.nih.gov/geo/samples/GSM1005nnn/GSM1005428/suppl/GSM1005428_20110414_plus2_0382_YYH_17L__HG_U133_Plus_2_.CEL.gz	ftp://ftp.ncbi.nlm.nih.gov/geo/samples/GSM1005nnn/GSM1005428/suppl/GSM1005428_20110414_plus2_0382_YYH_17L__HG_U133_Plus_2_.rma.chp.gz	54675	15M	61Y	male	left atrial appendage
GSM1005429	AF_LAPV_1	GSM1005429	Public on Sep 18 2013	Sep 18 2012	Sep 18 2013	RNA	1	Atrial fibrillation_left atrial junction_1	Homo sapiens	organ: left atrial junction	gender: male	age: 61Y	af duration: 15M	total RNA	Cellular RNA Extration with TRIZOL	Biotin	Standard Affymetrix protocol	9606	Standard Affymetrix protocol	Standard Affymetrix protocol	Normalize with RMA by Affymetrix Expression Console Ver 1.2	GPL570	Yun-Shien,,Lee	bojack@mail.mcu.edu.tw	GMRCL	Dept. Biotechnology	Ming Chuan Univ	TauYau	TauYau	Taiwan	115	Taiwan	ftp://ftp.ncbi.nlm.nih.gov/geo/samples/GSM1005nnn/GSM1005429/suppl/GSM1005429_20110414_plus2_0383_YYH_17P__HG_U133_Plus_2_.CEL.gz	ftp://ftp.ncbi.nlm.nih.gov/geo/samples/GSM1005nnn/GSM1005429/suppl/GSM1005429_20110414_plus2_0383_YYH_17P__HG_U133_Plus_2_.rma.chp.gz	54675	15M	61Y	male	left atrial junction
GSM1005430	AF_LAA_6	GSM1005430	Public on Sep 18 2013	Sep 18 2012	Sep 18 2013	RNA	1	Atrial fibrillation_left atrial appendage_6	Homo sapiens	organ: left atrial appendage	gender: male	age: 64Y	af duration: >1M	total RNA	Cellular RNA Extration with TRIZOL	Biotin	Standard Affymetrix protocol	9606	Standard Affymetrix protocol	Standard Affymetrix protocol	Normalize with RMA by Affymetrix Expression Console Ver 1.2	GPL570	Yun-Shien,,Lee	bojack@mail.mcu.edu.tw	GMRCL	Dept. Biotechnology	Ming Chuan Univ	TauYau	TauYau	Taiwan	115	Taiwan	ftp://ftp.ncbi.nlm.nih.gov/geo/samples/GSM1005nnn/GSM1005430/suppl/GSM1005430_20110414_plus2_0384_YYH_27L__HG_U133_Plus_2_.CEL.gz	ftp://ftp.ncbi.nlm.nih.gov/geo/samples/GSM1005nnn/GSM1005430/suppl/GSM1005430_20110414_plus2_0384_YYH_27L__HG_U133_Plus_2_.rma.chp.gz	54675	>1M	64Y	male	left atrial appendage
GSM1005431	AF_LAPV_6	GSM1005431	Public on Sep 18 2013	Sep 18 2012	Sep 18 2013	RNA	1	Atrial fibrillation_left atrial junction_6	Homo sapiens	organ: left atrial junction	gender: male	age: 64Y	af duration: >1M	total RNA	Cellular RNA Extration with TRIZOL	Biotin	Standard Affymetrix protocol	9606	Standard Affymetrix protocol	Standard Affymetrix protocol	Normalize with RMA by Affymetrix Expression Console Ver 1.2	GPL570	Yun-Shien,,Lee	bojack@mail.mcu.edu.tw	GMRCL	Dept. Biotechnology	Ming Chuan Univ	TauYau	TauYau	Taiwan	115	Taiwan	ftp://ftp.ncbi.nlm.nih.gov/geo/samples/GSM1005nnn/GSM1005431/suppl/GSM1005431_20110414_plus2_0385_YYH_27P__HG_U133_Plus_2_.CEL.gz	ftp://ftp.ncbi.nlm.nih.gov/geo/samples/GSM1005nnn/GSM1005431/suppl/GSM1005431_20110414_plus2_0385_YYH_27P__HG_U133_Plus_2_.rma.chp.gz	54675	>1M	64Y	male	left atrial junction
GSM1005432	AF_LAA_2	GSM1005432	Public on Sep 18 2013	Sep 18 2012	Sep 18 2013	RNA	1	Atrial fibrillation_left atrial appendage_2	Homo sapiens	organ: left atrial appendage	gender: female	age: 47Y	af duration: 72M	total RNA	Cellular RNA Extration with TRIZOL	Biotin	Standard Affymetrix protocol	9606	Standard Affymetrix protocol	Standard Affymetrix protocol	Normalize with RMA by Affymetrix Expression Console Ver 1.2	GPL570	Yun-Shien,,Lee	bojack@mail.mcu.edu.tw	GMRCL	Dept. Biotechnology	Ming Chuan Univ	TauYau	TauYau	Taiwan	115	Taiwan	ftp://ftp.ncbi.nlm.nih.gov/geo/samples/GSM1005nnn/GSM1005432/suppl/GSM1005432_20110324_plus2_0370_YYH_19_L__HG_U133_Plus_2_.CEL.gz	ftp://ftp.ncbi.nlm.nih.gov/geo/samples/GSM1005nnn/GSM1005432/suppl/GSM1005432_20110324_plus2_0370_YYH_19_L__HG_U133_Plus_2_.rma.chp.gz	54675	72M	47Y	female	left atrial appendage
GSM1005433	AF_LAPV_2	GSM1005433	Public on Sep 18 2013	Sep 18 2012	Sep 18 2013	RNA	1	Atrial fibrillation_left atrial junction_2	Homo sapiens	organ: left atrial junction	gender: female	age: 47Y	af duration: 72M	total RNA	Cellular RNA Extration with TRIZOL	Biotin	Standard Affymetrix protocol	9606	Standard Affymetrix protocol	Standard Affymetrix protocol	Normalize with RMA by Affymetrix Expression Console Ver 1.2	GPL570	Yun-Shien,,Lee	bojack@mail.mcu.edu.tw	GMRCL	Dept. Biotechnology	Ming Chuan Univ	TauYau	TauYau	Taiwan	115	Taiwan	ftp://ftp.ncbi.nlm.nih.gov/geo/samples/GSM1005nnn/GSM1005433/suppl/GSM1005433_20110324_plus2_0371_YYH_19_P__HG_U133_Plus_2_.CEL.gz	ftp://ftp.ncbi.nlm.nih.gov/geo/samples/GSM1005nnn/GSM1005433/suppl/GSM1005433_20110324_plus2_0371_YYH_19_P__HG_U133_Plus_2_.rma.chp.gz	54675	72M	47Y	female	left atrial junction
GSM1005434	AF_LAA_3	GSM1005434	Public on Sep 18 2013	Sep 18 2012	Sep 18 2013	RNA	1	Atrial fibrillation_left atrial appendage_3	Homo sapiens	organ: left atrial appendage	gender: male	age: 60Y	af duration: 102M	total RNA	Cellular RNA Extration with TRIZOL	Biotin	Standard Affymetrix protocol	9606	Standard Affymetrix protocol	Standard Affymetrix protocol	Normalize with RMA by Affymetrix Expression Console Ver 1.2	GPL570	Yun-Shien,,Lee	bojack@mail.mcu.edu.tw	GMRCL	Dept. Biotechnology	Ming Chuan Univ	TauYau	TauYau	Taiwan	115	Taiwan	ftp://ftp.ncbi.nlm.nih.gov/geo/samples/GSM1005nnn/GSM1005434/suppl/GSM1005434_20110324_plus2_0372_YYH_24_L__HG_U133_Plus_2_.CEL.gz	ftp://ftp.ncbi.nlm.nih.gov/geo/samples/GSM1005nnn/GSM1005434/suppl/GSM1005434_20110324_plus2_0372_YYH_24_L__HG_U133_Plus_2_.rma.chp.gz	54675	102M	60Y	male	left atrial appendage
GSM1005435	AF_LAPV_3	GSM1005435	Public on Sep 18 2013	Sep 18 2012	Sep 18 2013	RNA	1	Atrial fibrillation_left atrial junction_3	Homo sapiens	organ: left atrial junction	gender: male	age: 60Y	af duration: 102M	total RNA	Cellular RNA Extration with TRIZOL	Biotin	Standard Affymetrix protocol	9606	Standard Affymetrix protocol	Standard Affymetrix protocol	Normalize with RMA by Affymetrix Expression Console Ver 1.2	GPL570	Yun-Shien,,Lee	bojack@mail.mcu.edu.tw	GMRCL	Dept. Biotechnology	Ming Chuan Univ	TauYau	TauYau	Taiwan	115	Taiwan	ftp://ftp.ncbi.nlm.nih.gov/geo/samples/GSM1005nnn/GSM1005435/suppl/GSM1005435_20110324_plus2_0373_YYH_24_P__HG_U133_Plus_2_.CEL.gz	ftp://ftp.ncbi.nlm.nih.gov/geo/samples/GSM1005nnn/GSM1005435/suppl/GSM1005435_20110324_plus2_0373_YYH_24_P__HG_U133_Plus_2_.rma.chp.gz	54675	102M	60Y	male	left atrial junction
GSM1005436	AF_LAA_4	GSM1005436	Public on Sep 18 2013	Sep 18 2012	Sep 18 2013	RNA	1	Atrial fibrillation_left atrial appendage_4	Homo sapiens	organ: left atrial appendage	gender: female	age: 71Y	af duration: 48M	total RNA	Cellular RNA Extration with TRIZOL	Biotin	Standard Affymetrix protocol	9606	Standard Affymetrix protocol	Standard Affymetrix protocol	Normalize with RMA by Affymetrix Expression Console Ver 1.2	GPL570	Yun-Shien,,Lee	bojack@mail.mcu.edu.tw	GMRCL	Dept. Biotechnology	Ming Chuan Univ	TauYau	TauYau	Taiwan	115	Taiwan	ftp://ftp.ncbi.nlm.nih.gov/geo/samples/GSM1005nnn/GSM1005436/suppl/GSM1005436_20110324_plus2_0374_YYH_25_L__HG_U133_Plus_2_.CEL.gz	ftp://ftp.ncbi.nlm.nih.gov/geo/samples/GSM1005nnn/GSM1005436/suppl/GSM1005436_20110324_plus2_0374_YYH_25_L__HG_U133_Plus_2_.rma.chp.gz	54675	48M	71Y	female	left atrial appendage
GSM1005437	AF_LAPV_4	GSM1005437	Public on Sep 18 2013	Sep 18 2012	Sep 18 2013	RNA	1	Atrial fibrillation_left atrial junction_4	Homo sapiens	organ: left atrial junction	gender: female	age: 71Y	af duration: 48M	total RNA	Cellular RNA Extration with TRIZOL	Biotin	Standard Affymetrix protocol	9606	Standard Affymetrix protocol	Standard Affymetrix protocol	Normalize with RMA by Affymetrix Expression Console Ver 1.2	GPL570	Yun-Shien,,Lee	bojack@mail.mcu.edu.tw	GMRCL	Dept. Biotechnology	Ming Chuan Univ	TauYau	TauYau	Taiwan	115	Taiwan	ftp://ftp.ncbi.nlm.nih.gov/geo/samples/GSM1005nnn/GSM1005437/suppl/GSM1005437_20110324_plus2_0375_YYH_25_P__HG_U133_Plus_2_.CEL.gz	ftp://ftp.ncbi.nlm.nih.gov/geo/samples/GSM1005nnn/GSM1005437/suppl/GSM1005437_20110324_plus2_0375_YYH_25_P__HG_U133_Plus_2_.rma.chp.gz	54675	48M	71Y	female	left atrial junction
GSM1005438	AF_LAA_5	GSM1005438	Public on Sep 18 2013	Sep 18 2012	Sep 18 2013	RNA	1	Atrial fibrillation_left atrial appendage_5	Homo sapiens	organ: left atrial appendage	gender: female	age: 32Y	af duration: 10M	total RNA	Cellular RNA Extration with TRIZOL	Biotin	Standard Affymetrix protocol	9606	Standard Affymetrix protocol	Standard Affymetrix protocol	Normalize with RMA by Affymetrix Expression Console Ver 1.2	GPL570	Yun-Shien,,Lee	bojack@mail.mcu.edu.tw	GMRCL	Dept. Biotechnology	Ming Chuan Univ	TauYau	TauYau	Taiwan	115	Taiwan	ftp://ftp.ncbi.nlm.nih.gov/geo/samples/GSM1005nnn/GSM1005438/suppl/GSM1005438_20110324_plus2_0376_YYH_26_L__HG_U133_Plus_2_.CEL.gz	ftp://ftp.ncbi.nlm.nih.gov/geo/samples/GSM1005nnn/GSM1005438/suppl/GSM1005438_20110324_plus2_0376_YYH_26_L__HG_U133_Plus_2_.rma.chp.gz	54675	10M	32Y	female	left atrial appendage
GSM1005439	AF_LAPV_5	GSM1005439	Public on Sep 18 2013	Sep 18 2012	Sep 18 2013	RNA	1	Atrial fibrillation_left atrial junction_5	Homo sapiens	organ: left atrial junction	gender: female	age: 32Y	af duration: 10M	total RNA	Cellular RNA Extration with TRIZOL	Biotin	Standard Affymetrix protocol	9606	Standard Affymetrix protocol	Standard Affymetrix protocol	Normalize with RMA by Affymetrix Expression Console Ver 1.2	GPL570	Yun-Shien,,Lee	bojack@mail.mcu.edu.tw	GMRCL	Dept. Biotechnology	Ming Chuan Univ	TauYau	TauYau	Taiwan	115	Taiwan	ftp://ftp.ncbi.nlm.nih.gov/geo/samples/GSM1005nnn/GSM1005439/suppl/GSM1005439_20110324_plus2_0377_YYH_26_P__HG_U133_Plus_2_.CEL.gz	ftp://ftp.ncbi.nlm.nih.gov/geo/samples/GSM1005nnn/GSM1005439/suppl/GSM1005439_20110324_plus2_0377_YYH_26_P__HG_U133_Plus_2_.rma.chp.gz	54675	10M	32Y	female	left atrial junction
GSM1005440	AF_LAA_15	GSM1005440	Public on Sep 18 2013	Sep 18 2012	Sep 18 2013	RNA	1	Atrial fibrillation_left atrial appendage_15	Homo sapiens	organ: left atrial appendage	gender: female	age: 59Y	af duration: >1M	total RNA	Cellular RNA Extration with TRIZOL	Biotin	Standard Affymetrix protocol	9606	Standard Affymetrix protocol	Standard Affymetrix protocol	Normalize with RMA by Affymetrix Expression Console Ver 1.2	GPL570	Yun-Shien,,Lee	bojack@mail.mcu.edu.tw	GMRCL	Dept. Biotechnology	Ming Chuan Univ	TauYau	TauYau	Taiwan	115	Taiwan	ftp://ftp.ncbi.nlm.nih.gov/geo/samples/GSM1005nnn/GSM1005440/suppl/GSM1005440_20110315_plus2_0362_YYH_64_L__HG_U133_Plus_2_.CEL.gz	ftp://ftp.ncbi.nlm.nih.gov/geo/samples/GSM1005nnn/GSM1005440/suppl/GSM1005440_20110315_plus2_0362_YYH_64_L__HG_U133_Plus_2_.rma.chp.gz	54675	>1M	59Y	female	left atrial appendage
GSM1005441	AF_LAPV_15	GSM1005441	Public on Sep 18 2013	Sep 18 2012	Sep 18 2013	RNA	1	Atrial fibrillation_left atrial junction_15	Homo sapiens	organ: left atrial junction	gender: female	age: 59Y	af duration: >1M	total RNA	Cellular RNA Extration with TRIZOL	Biotin	Standard Affymetrix protocol	9606	Standard Affymetrix protocol	Standard Affymetrix protocol	Normalize with RMA by Affymetrix Expression Console Ver 1.2	GPL570	Yun-Shien,,Lee	bojack@mail.mcu.edu.tw	GMRCL	Dept. Biotechnology	Ming Chuan Univ	TauYau	TauYau	Taiwan	115	Taiwan	ftp://ftp.ncbi.nlm.nih.gov/geo/samples/GSM1005nnn/GSM1005441/suppl/GSM1005441_20110223_plus2_0358_YYH_64_P__HG_U133_Plus_2_.CEL.gz	ftp://ftp.ncbi.nlm.nih.gov/geo/samples/GSM1005nnn/GSM1005441/suppl/GSM1005441_20110223_plus2_0358_YYH_64_P__HG_U133_Plus_2_.rma.chp.gz	54675	>1M	59Y	female	left atrial junction
GSM1005442	AF_LAA_10	GSM1005442	Public on Sep 18 2013	Sep 18 2012	Sep 18 2013	RNA	1	Atrial fibrillation_left atrial appendage_10	Homo sapiens	organ: left atrial appendage	gender: male	age: 56Y	af duration: 100M	total RNA	Cellular RNA Extration with TRIZOL	Biotin	Standard Affymetrix protocol	9606	Standard Affymetrix protocol	Standard Affymetrix protocol	Normalize with RMA by Affymetrix Expression Console Ver 1.2	GPL570	Yun-Shien,,Lee	bojack@mail.mcu.edu.tw	GMRCL	Dept. Biotechnology	Ming Chuan Univ	TauYau	TauYau	Taiwan	115	Taiwan	ftp://ftp.ncbi.nlm.nih.gov/geo/samples/GSM1005nnn/GSM1005442/suppl/GSM1005442_20110315_plus2_0364_YYH_46_L__HG_U133_Plus_2_.CEL.gz	ftp://ftp.ncbi.nlm.nih.gov/geo/samples/GSM1005nnn/GSM1005442/suppl/GSM1005442_20110315_plus2_0364_YYH_46_L__HG_U133_Plus_2_.rma.chp.gz	54675	100M	56Y	male	left atrial appendage
GSM1005443	AF_LAPV_10	GSM1005443	Public on Sep 18 2013	Sep 18 2012	Sep 18 2013	RNA	1	Atrial fibrillation_left atrial junction_10	Homo sapiens	organ: left atrial junction	gender: male	age: 56Y	af duration: 100M	total RNA	Cellular RNA Extration with TRIZOL	Biotin	Standard Affymetrix protocol	9606	Standard Affymetrix protocol	Standard Affymetrix protocol	Normalize with RMA by Affymetrix Expression Console Ver 1.2	GPL570	Yun-Shien,,Lee	bojack@mail.mcu.edu.tw	GMRCL	Dept. Biotechnology	Ming Chuan Univ	TauYau	TauYau	Taiwan	115	Taiwan	ftp://ftp.ncbi.nlm.nih.gov/geo/samples/GSM1005nnn/GSM1005443/suppl/GSM1005443_20110315_plus2_0365_YYH_46_P__HG_U133_Plus_2_.CEL.gz	ftp://ftp.ncbi.nlm.nih.gov/geo/samples/GSM1005nnn/GSM1005443/suppl/GSM1005443_20110315_plus2_0365_YYH_46_P__HG_U133_Plus_2_.rma.chp.gz	54675	100M	56Y	male	left atrial junction
GSM1005444	AF_LAA_13	GSM1005444	Public on Sep 18 2013	Sep 18 2012	Sep 18 2013	RNA	1	Atrial fibrillation_left atrial appendage_13	Homo sapiens	organ: left atrial appendage	gender: male	age: 51Y	af duration: >1M	total RNA	Cellular RNA Extration with TRIZOL	Biotin	Standard Affymetrix protocol	9606	Standard Affymetrix protocol	Standard Affymetrix protocol	Normalize with RMA by Affymetrix Expression Console Ver 1.2	GPL570	Yun-Shien,,Lee	bojack@mail.mcu.edu.tw	GMRCL	Dept. Biotechnology	Ming Chuan Univ	TauYau	TauYau	Taiwan	115	Taiwan	ftp://ftp.ncbi.nlm.nih.gov/geo/samples/GSM1005nnn/GSM1005444/suppl/GSM1005444_20110315_plus2_0366_YYH_53_L__HG_U133_Plus_2_.CEL.gz	ftp://ftp.ncbi.nlm.nih.gov/geo/samples/GSM1005nnn/GSM1005444/suppl/GSM1005444_20110315_plus2_0366_YYH_53_L__HG_U133_Plus_2_.rma.chp.gz	54675	>1M	51Y	male	left atrial appendage
GSM1005445	AF_LAPV_13	GSM1005445	Public on Sep 18 2013	Sep 18 2012	Sep 18 2013	RNA	1	Atrial fibrillation_left atrial junction_13	Homo sapiens	organ: left atrial junction	gender: male	age: 51Y	af duration: >1M	total RNA	Cellular RNA Extration with TRIZOL	Biotin	Standard Affymetrix protocol	9606	Standard Affymetrix protocol	Standard Affymetrix protocol	Normalize with RMA by Affymetrix Expression Console Ver 1.2	GPL570	Yun-Shien,,Lee	bojack@mail.mcu.edu.tw	GMRCL	Dept. Biotechnology	Ming Chuan Univ	TauYau	TauYau	Taiwan	115	Taiwan	ftp://ftp.ncbi.nlm.nih.gov/geo/samples/GSM1005nnn/GSM1005445/suppl/GSM1005445_20110315_plus2_0367_YYH_53_P__HG_U133_Plus_2_.CEL.gz	ftp://ftp.ncbi.nlm.nih.gov/geo/samples/GSM1005nnn/GSM1005445/suppl/GSM1005445_20110315_plus2_0367_YYH_53_P__HG_U133_Plus_2_.rma.chp.gz	54675	>1M	51Y	male	left atrial junction
GSM1006245	AF_LAA_16	GSM1006245	Public on Sep 18 2013	Sep 18 2012	Sep 18 2013	RNA	1	Atrial fibrillation_left atrial appendage_16	Homo sapiens	organ: left atrial appendage	gender: female	age: 59Y	af duration: 73M	total RNA	Cellular RNA Extration with TRIZOL	Biotin	Standard Affymetrix protocol	9606	Standard Affymetrix protocol	Standard Affymetrix protocol	Normalize with RMA by Affymetrix Expression Console Ver 1.2	GPL570	Yun-Shien,,Lee	bojack@mail.mcu.edu.tw	GMRCL	Dept. Biotechnology	Ming Chuan Univ	TauYau	TauYau	Taiwan	115	Taiwan	ftp://ftp.ncbi.nlm.nih.gov/geo/samples/GSM1006nnn/GSM1006245/suppl/GSM1006245_20110223_plus2_0359_YYH_69_L__HG_U133_Plus_2_.CEL.gz	ftp://ftp.ncbi.nlm.nih.gov/geo/samples/GSM1006nnn/GSM1006245/suppl/GSM1006245_20110223_plus2_0359_YYH_69_L__HG_U133_Plus_2_.rma.chp.gz	54675	73M	59Y	female	left atrial appendage
GSM1006246	AF_LAPV_16	GSM1006246	Public on Sep 18 2013	Sep 18 2012	Sep 18 2013	RNA	1	Atrial fibrillation_left atrial junction_16	Homo sapiens	organ: left atrial junction	gender: female	age: 59Y	af duration: 73M	total RNA	Cellular RNA Extration with TRIZOL	Biotin	Standard Affymetrix protocol	9606	Standard Affymetrix protocol	Standard Affymetrix protocol	Normalize with RMA by Affymetrix Expression Console Ver 1.2	GPL570	Yun-Shien,,Lee	bojack@mail.mcu.edu.tw	GMRCL	Dept. Biotechnology	Ming Chuan Univ	TauYau	TauYau	Taiwan	115	Taiwan	ftp://ftp.ncbi.nlm.nih.gov/geo/samples/GSM1006nnn/GSM1006246/suppl/GSM1006246_20110315_plus2_0363_YYH_69_P__HG_U133_Plus_2_.CEL.gz	ftp://ftp.ncbi.nlm.nih.gov/geo/samples/GSM1006nnn/GSM1006246/suppl/GSM1006246_20110315_plus2_0363_YYH_69_P__HG_U133_Plus_2_.rma.chp.gz	54675	73M	59Y	female	left atrial junction
GSM1006247	AF_LAA_7	GSM1006247	Public on Sep 18 2013	Sep 18 2012	Sep 18 2013	RNA	1	Atrial fibrillation_left atrial appendage_7	Homo sapiens	organ: left atrial appendage	gender: female	age: 32Y	af duration: 14M	total RNA	Cellular RNA Extration with TRIZOL	Biotin	Standard Affymetrix protocol	9606	Standard Affymetrix protocol	Standard Affymetrix protocol	Normalize with RMA by Affymetrix Expression Console Ver 1.2	GPL570	Yun-Shien,,Lee	bojack@mail.mcu.edu.tw	GMRCL	Dept. Biotechnology	Ming Chuan Univ	TauYau	TauYau	Taiwan	115	Taiwan	ftp://ftp.ncbi.nlm.nih.gov/geo/samples/GSM1006nnn/GSM1006247/suppl/GSM1006247_20090910_U133_plus_2_0046_YYH__HG_U133_Plus_2_.CEL.gz	ftp://ftp.ncbi.nlm.nih.gov/geo/samples/GSM1006nnn/GSM1006247/suppl/GSM1006247_20090910_U133_plus_2_0046_YYH__HG_U133_Plus_2_.rma.chp.gz	54675	14M	32Y	female	left atrial appendage
GSM1006248	AF_LAPV_7	GSM1006248	Public on Sep 18 2013	Sep 18 2012	Sep 18 2013	RNA	1	Atrial fibrillation_left atrial junction_7	Homo sapiens	organ: left atrial junction	gender: female	age: 32Y	af duration: 14M	total RNA	Cellular RNA Extration with TRIZOL	Biotin	Standard Affymetrix protocol	9606	Standard Affymetrix protocol	Standard Affymetrix protocol	Normalize with RMA by Affymetrix Expression Console Ver 1.2	GPL570	Yun-Shien,,Lee	bojack@mail.mcu.edu.tw	GMRCL	Dept. Biotechnology	Ming Chuan Univ	TauYau	TauYau	Taiwan	115	Taiwan	ftp://ftp.ncbi.nlm.nih.gov/geo/samples/GSM1006nnn/GSM1006248/suppl/GSM1006248_20090820_U133_plus_2_0030_YYH__HG_U133_Plus_2_.CEL.gz	ftp://ftp.ncbi.nlm.nih.gov/geo/samples/GSM1006nnn/GSM1006248/suppl/GSM1006248_20090820_U133_plus_2_0030_YYH__HG_U133_Plus_2_.rma.chp.gz	54675	14M	32Y	female	left atrial junction
GSM1006249	AF_LAA_8	GSM1006249	Public on Sep 18 2013	Sep 18 2012	Sep 18 2013	RNA	1	Atrial fibrillation_left atrial appendage_8	Homo sapiens	organ: left atrial appendage	gender: male	age: 43Y	af duration: 150M	total RNA	Cellular RNA Extration with TRIZOL	Biotin	Standard Affymetrix protocol	9606	Standard Affymetrix protocol	Standard Affymetrix protocol	Normalize with RMA by Affymetrix Expression Console Ver 1.2	GPL570	Yun-Shien,,Lee	bojack@mail.mcu.edu.tw	GMRCL	Dept. Biotechnology	Ming Chuan Univ	TauYau	TauYau	Taiwan	115	Taiwan	ftp://ftp.ncbi.nlm.nih.gov/geo/samples/GSM1006nnn/GSM1006249/suppl/GSM1006249_20090910_U133_plus_2_0047_YYH__HG_U133_Plus_2_.CEL.gz	ftp://ftp.ncbi.nlm.nih.gov/geo/samples/GSM1006nnn/GSM1006249/suppl/GSM1006249_20090910_U133_plus_2_0047_YYH__HG_U133_Plus_2_.rma.chp.gz	54675	150M	43Y	male	left atrial appendage
GSM1006250	AF_LAPV_8	GSM1006250	Public on Sep 18 2013	Sep 18 2012	Sep 18 2013	RNA	1	Atrial fibrillation_left atrial junction_8	Homo sapiens	organ: left atrial junction	gender: male	age: 43Y	af duration: 150M	total RNA	Cellular RNA Extration with TRIZOL	Biotin	Standard Affymetrix protocol	9606	Standard Affymetrix protocol	Standard Affymetrix protocol	Normalize with RMA by Affymetrix Expression Console Ver 1.2	GPL570	Yun-Shien,,Lee	bojack@mail.mcu.edu.tw	GMRCL	Dept. Biotechnology	Ming Chuan Univ	TauYau	TauYau	Taiwan	115	Taiwan	ftp://ftp.ncbi.nlm.nih.gov/geo/samples/GSM1006nnn/GSM1006250/suppl/GSM1006250_20090828_U133_plus_2_0042_YYH__HG_U133_Plus_2_.CEL.gz	ftp://ftp.ncbi.nlm.nih.gov/geo/samples/GSM1006nnn/GSM1006250/suppl/GSM1006250_20090828_U133_plus_2_0042_YYH__HG_U133_Plus_2_.rma.chp.gz	54675	150M	43Y	male	left atrial junction
GSM1006251	AF_LAA_11	GSM1006251	Public on Sep 18 2013	Sep 18 2012	Sep 18 2013	RNA	1	Atrial fibrillation_left atrial appendage_11	Homo sapiens	organ: left atrial appendage	gender: male	age: 66Y	af duration: 78M	total RNA	Cellular RNA Extration with TRIZOL	Biotin	Standard Affymetrix protocol	9606	Standard Affymetrix protocol	Standard Affymetrix protocol	Normalize with RMA by Affymetrix Expression Console Ver 1.2	GPL570	Yun-Shien,,Lee	bojack@mail.mcu.edu.tw	GMRCL	Dept. Biotechnology	Ming Chuan Univ	TauYau	TauYau	Taiwan	115	Taiwan	ftp://ftp.ncbi.nlm.nih.gov/geo/samples/GSM1006nnn/GSM1006251/suppl/GSM1006251_20090828_U133_plus_2_0040_YYH__HG_U133_Plus_2_.CEL.gz	ftp://ftp.ncbi.nlm.nih.gov/geo/samples/GSM1006nnn/GSM1006251/suppl/GSM1006251_20090828_U133_plus_2_0040_YYH__HG_U133_Plus_2_.rma.chp.gz	54675	78M	66Y	male	left atrial appendage
GSM1006252	AF_LAPV_11	GSM1006252	Public on Sep 18 2013	Sep 18 2012	Sep 18 2013	RNA	1	Atrial fibrillation_left atrial junction_11	Homo sapiens	organ: left atrial junction	gender: male	age: 66Y	af duration: 78M	total RNA	Cellular RNA Extration with TRIZOL	Biotin	Standard Affymetrix protocol	9606	Standard Affymetrix protocol	Standard Affymetrix protocol	Normalize with RMA by Affymetrix Expression Console Ver 1.2	GPL570	Yun-Shien,,Lee	bojack@mail.mcu.edu.tw	GMRCL	Dept. Biotechnology	Ming Chuan Univ	TauYau	TauYau	Taiwan	115	Taiwan	ftp://ftp.ncbi.nlm.nih.gov/geo/samples/GSM1006nnn/GSM1006252/suppl/GSM1006252_20090820_U133_plus_2_0026_YYH__HG_U133_Plus_2_.CEL.gz	ftp://ftp.ncbi.nlm.nih.gov/geo/samples/GSM1006nnn/GSM1006252/suppl/GSM1006252_20090820_U133_plus_2_0026_YYH__HG_U133_Plus_2_.rma.chp.gz	54675	78M	66Y	male	left atrial junction
GSM1006253	AF_LAA_12	GSM1006253	Public on Sep 18 2013	Sep 18 2012	Sep 18 2013	RNA	1	Atrial fibrillation_left atrial appendage_12	Homo sapiens	organ: left atrial appendage	gender: male	age: 36Y	af duration: >1M	total RNA	Cellular RNA Extration with TRIZOL	Biotin	Standard Affymetrix protocol	9606	Standard Affymetrix protocol	Standard Affymetrix protocol	Normalize with RMA by Affymetrix Expression Console Ver 1.2	GPL570	Yun-Shien,,Lee	bojack@mail.mcu.edu.tw	GMRCL	Dept. Biotechnology	Ming Chuan Univ	TauYau	TauYau	Taiwan	115	Taiwan	ftp://ftp.ncbi.nlm.nih.gov/geo/samples/GSM1006nnn/GSM1006253/suppl/GSM1006253_20110223_plus2_0354_YYH_51_L__HG_U133_Plus_2_.CEL.gz	ftp://ftp.ncbi.nlm.nih.gov/geo/samples/GSM1006nnn/GSM1006253/suppl/GSM1006253_20110223_plus2_0354_YYH_51_L__HG_U133_Plus_2_.rma.chp.gz	54675	>1M	36Y	male	left atrial appendage
GSM1006254	AF_LAPV_12	GSM1006254	Public on Sep 18 2013	Sep 18 2012	Sep 18 2013	RNA	1	Atrial fibrillation_left atrial junction_12	Homo sapiens	organ: left atrial junction	gender: male	age: 36Y	af duration: >1M	total RNA	Cellular RNA Extration with TRIZOL	Biotin	Standard Affymetrix protocol	9606	Standard Affymetrix protocol	Standard Affymetrix protocol	Normalize with RMA by Affymetrix Expression Console Ver 1.2	GPL570	Yun-Shien,,Lee	bojack@mail.mcu.edu.tw	GMRCL	Dept. Biotechnology	Ming Chuan Univ	TauYau	TauYau	Taiwan	115	Taiwan	ftp://ftp.ncbi.nlm.nih.gov/geo/samples/GSM1006nnn/GSM1006254/suppl/GSM1006254_20110223_plus2_0355_YYH_51_P__HG_U133_Plus_2_.CEL.gz	ftp://ftp.ncbi.nlm.nih.gov/geo/samples/GSM1006nnn/GSM1006254/suppl/GSM1006254_20110223_plus2_0355_YYH_51_P__HG_U133_Plus_2_.rma.chp.gz	54675	>1M	36Y	male	left atrial junction
